# Supplementary material for: Genome-Scale Investigation of GARP Family Genes Reveals Their Pivotal Roles in Nutrient Stress Resistance in Allotetraploid Rapeseed
Source: Int J Mol Sci. 2022 Nov 21;23(22):14484. doi: 10.3390/ijms232214484 (PMC9698747; doi:10.3390/ijms232214484)
Supplement: Supplementary file 1 [file ijms-23-14484-s001.zip]

Archive with 3 entries (2 files):
- ijms-2003350-supplementary-updated/
- ijms-2003350-supplementary-updated/Supplementary Figures.pdf
- ijms-2003350-supplementary-updated/Supplementary Tables.xlsx
