# Supplementary material for: Genome-Scale Investigation of GARP Family Genes Reveals Their Pivotal Roles in Nutrient Stress Resistance in Allotetraploid Rapeseed
Source: Int J Mol Sci. 2022 Nov 21;23(22):14484. doi: 10.3390/ijms232214484 (PMC9698747; doi:10.3390/ijms232214484)
Supplement: Supplementary file 1 [file ijms-23-14484-s001.zip › ijms-2003350-supplementary-updated/Supplementary Tables.xlsx]

## Sheet: Table S1
Supplementary Table S1 Basic Physicochemical properties of GARP transcription factors in B.napus.
Group	Gene name	Gene ID	Protein length (aa)	MW(Kda)	pI
ARR-B	BnaC1.APRR2	BnaC01g10560D	497	55.43	6.8
	BnaC7.APRR2	BnaC07g35020D	520	57.74	6.17
	BnaA1.APRR2	BnaA01g08890D	505	56.33	6.61
	BnaA3.APRR2	BnaA03g43540D	521	58.01	5.94
	BnaA6.APRR4	BnaA06g29620D	274	31.45	5.49
	BnaC5.ARR1	BnaC05g36490D	506	55.03	6.28
	BnaC3.ARR1	BnaC03g39750D	453	49.66	6.51
	BnaA3.ARR1	BnaA03g34320D	610	66.81	6.83
	BnaA5.ARR1	BnaA05g23050D	503	54.77	6.2
	BnaC7. ARR10	BnaC07g43590D	524	58.6	6.44
	BnaA3.ARR10	BnaA03g51830D	519	57.91	6.35
	BnaC1.ARR10	BnaC01g06500D	512	57.36	6.62
	BnaA7.ARR11	BnaA07g26610D	514	57.66	5.18
	BnaC6.ARR11b	BnaC06g28780D	501	56.8	4.87
	BnaA7.ARR11	BnaA07g24890D	510	57.27	5.26
	BnaC6.ARR11a	BnaC06g26570D	508	57.13	5.09
	BnaA4.ARR12	BnaA04g14760D	582	63.95	6.51
	BnaC4.ARR12	BnaC04g56320D	578	63.47	6.51
	BnaC2.ARR14	BnaC02g47700D	377	41.6	9.21
	BnaA2.ARR14	BnaA02g25910D	378	41.55	9.38
	BnaA2.ARR18	BnaA02g07870D	624	69.43	5.37
	BnaC2.ARR18a	BnaC02g10960D	627	69.88	5.37
	BnaC2.ARR18b	BnaC02g10950D	478	53.85	7.61
	BnaA3.ARR2	BnaA03g42350D	591	65.09	6.64
	BnaA1.ARR2	BnaA01g17750D	473	51.56	6.57
	BnaC1.ARR2	BnaC01g22100D	476	51.96	6.45
	BnaC7.ARR2	BnaC07g33430D	602	66.1	7.08
	BnaA9.ARR20	BnaA09g40030D	421	48.2	4.84
	BnaC8.ARR20	BnaC08g32380D	420	48.04	4.91
	BnaC3. ARR21a	BnaC03g02950D	567	64.24	5.25
	BnaAnn.ARR21	BnaAnng25110D	595	67.22	6.01
	BnaC2.ARR21	BnaC02g01700D	749	83.02	6.95
	BnaC9.ARR21	BnaC09g48380D	600	67.78	5.34
	BnaA1.ARR21	BnaA10g23650D	601	67.86	5.25
GLK	BnaA7.GLK1	BnaA07g00410D	451	49.25	7.5
	BnaC7.GLK1	BnaC07g00300D	447	48.98	7.52
	BnaC8.GLK1	BnaC08g36330D	1022	111.69	9.22
	BnaA6.GLK2	BnaA06g36250D	376	41.36	6.41
	BnaA2.GLK2	BnaA02g22550D	380	42.05	7.21
	BnaC7.GLK2	BnaC07g17710D	376	41.33	6.46
	BnaC9.MYBC1	BnaC09g50190D	262	29.11	7.19
	BnaC5.MYBC1	BnaC05g42310D	285	31.09	7.06
	BnaA3.MYBC1a	BnaA03g31420D	101	11.62	5.9
	BnaA3.MYBC1b	BnaA03g31400D	136	15.53	10.54
	BnaA5.MYBC1	BnaA05g01930D	248	27.2	9.56
	BnaC3.MYBC1	BnaC03g01940D	245	26.97	9.79
	BnaA5.MYBC1	BnaA05g28150D	243	27.51	11.06
	BnaA6.PCL1	BnaA06g17950D	291	31.49	6.63
	BnaC1.PCL1	BnaC01g24700D	263	28.78	6.98
	BnaA1.PCL1	BnaA01g19880D	260	28.38	7.53
NIGT1/HRS1/HHO	BnaC9.HHO1	BnaC09g21560D	349	39.11	7.02
	BnaA6.HHO1	BnaA06g33390D	358	40.17	6.52
	BnaA9.HHO1	BnaA09g19580D	338	38.16	6.88
	BnaC7.HHO1	BnaC07g22940D	355	40.38	7.07
	BnaA2.HHO2	BnaA02g35660D	369	40.63	8.57
	BnaC6.HHO2	BnaC06g30320D	362	40.06	8.68
	BnaA7.HHO2	BnaA07g27330D	360	39.86	8.68
	BnaC2.HHO2	BnaC02g18390D	344	37.58	8.68
	BnaC7.HHO3	BnaC07g11890D	331	37.44	8.22
	BnaA7.HHO3	BnaA07g37120D	321	36.41	8.26
	BnaA6.HHO4	BnaA06g39930D	424	46.82	7.11
	BnaAnn.HHO4a	BnaAnng34750D	308	33.37	7.78
	BnaAnn.HHO4b	BnaAnng39110D	362	39.75	7.79
	BnaC7.HHO4	BnaC07g22390D	424	46.91	7.02
	BnaC1.HHO5a	BnaC01g02470D	157	17.33	6.52
	BnaC3.HHO5	BnaC03g61720D	408	45.61	9.2
	BnaA8.HHO5	BnaA08g15490D	322	36.98	9.17
	BnaC7.HHO5	BnaC07g46380D	875	98.3	5.08
	BnaA1.HHO5	BnaA01g00920D	326	37.03	7.37
	BnaCnn.HHO6	BnaCnng72430D	335	37.45	5.35
	BnaC5.HHO6	BnaC05g51600D	257	29.68	8.11
	BnaA6.HHO6	BnaA06g03110D	302	33.52	6.27
	BnaC5.HRS1	BnaC05g08910D	341	38.75	5.47
	BnaA8.HRS1	BnaA08g24340D	347	39.08	6.9
	BnaC8.HRS1a	BnaC08g40480D	350	39.8	6.38
	BnaC8.HRS1b	BnaC08g15800D	347	39.23	7.13
	BnaA6.HRS1	BnaA06g07440D	346	39.42	5.67
KAN	BnaC9.KAN1	BnaC09g32160D	306	34.72	10.4
	BnaCnn.KAN1	BnaCnng54120D	395	44.51	9.08
	BnaC2.KAN1	BnaC02g06680D	399	44.89	9.43
	BnaA3.KAN1	BnaA03g06110D	387	43.41	8.65
	BnaA1.KAN1	BnaA10g17920D	394	44.31	9.52
	BnaC3.KAN1	BnaC03g07850D	386	43.28	8.9
	BnaA2.KAN1	BnaA02g03130D	400	45.02	9.62
	BnaA5.KAN2	BnaA05g16290D	335	37.92	8.7
	BnaC5.KAN2a	BnaC05g28850D	341	38.65	8.24
	BnaC5.KAN2b	BnaC05g24390D	347	39.03	8.03
	BnaC8.KAN2	BnaC08g07790D	272	30.66	9.44
	BnaA9.KAN2	BnaA09g24470D	339	37.97	8.09
	BnaCnn.KAN3	BnaCnng26550D	300	34.28	7.79
	BnaA1.KAN3	BnaA01g08610D	313	36.13	7.36
	BnaC2.KAN4	BnaC02g29570D	267	30.03	9.01
	BnaA2.KAN4a	BnaA02g36680D	166	18.59	10.11
	BnaA2.KAN4b	BnaA02g23100D	625	70.63	6.88
PHL	BnaC9.MYR1	BnaC09g54190D	394	44.22	6.4
	BnaA1.MYR1	BnaA10g16590D	393	44.3	6.28
	BnaA1.MYR2	BnaA01g37390D	385	43.24	7.48
	BnaCnn.MYR2	BnaCnng52990D	382	43.43	8.74
	BnaC5.MYR2	BnaC05g47520D	373	41.83	7.01
	BnaA5.MYR2	BnaA05g37380D	382	42.77	6.85
	BnaA9.PHL1	BnaA09g03540D	410	45.79	6.62
	BnaA2.PHL1	BnaA02g30980D	402	44.54	4.74
	BnaC9.PHL1	BnaC09g02840D	412	45.9	6.03
	BnaC2.PHL1	BnaC02g39290D	315	35.59	4.82
	BnaC7.PHL11	BnaC07g18520D	281	31.23	8.02
	BnaAnn.PHL11	BnaAnng05640D	281	31.24	8.6
	BnaA1.PHL12	BnaA01g30340D	235	26.92	7.45
	BnaC5.PHL13	BnaC05g47270D	398	44.24	5.68
	BnaA5.PHL13	BnaA05g33010D	353	39.17	5.52
	BnaA2.PHL14	BnaA02g36130D	149	16.99	10.19
	BnaA7.PHL14a	BnaA07g20350D	344	38.34	8.99
	BnaC6.PHL14a	BnaC06g19840D	344	38.39	8.99
	BnaA7.PHL14b	BnaA07g34920D	356	39.53	8.63
	BnaC6.PHL14b	BnaC06g39850D	356	39.56	8.63
	BnaA1.PHL2	BnaA01g23340D	293	31.71	6.67
	BnaC1.PHL2	BnaC01g30360D	293	31.7	6.67
	BnaA3.PHL2	BnaA03g37160D	295	32.2	6.63
	BnaC3.PHL2	BnaC03g43430D	295	32.24	6.87
	BnaC8.PHL3	BnaC08g08750D	283	31.02	7.57
	BnaA7.PHL4	BnaA07g00280D	339	37.84	6.46
	BnaA9.PHL4	BnaA09g10270D	318	35.91	4.95
	BnaC9.PHL4	BnaC09g10430D	327	36.75	5.52
	BnaC7.PHL4	BnaC07g00540D	341	38.25	5.98
	BnaCnn.PHL5	BnaCnng44310D	373	42.13	7.61
	BnaA3.PHL5	BnaA03g55680D	373	42.06	7.61
	BnaC2.PHL5	BnaC02g01850D	377	42.39	7.21
	BnaC9.PHL5a	BnaC09g48760D	336	37.67	8.46
	BnaAnn.PHL5	BnaAnng01860D	376	42.28	7.19
	BnaA1.PHL5b	BnaA10g24150D	375	42.22	7.81
	BnaC3.PHL6	BnaC03g73670D	423	47.15	5.78
	BnaA6.PHL6	BnaA06g00030D	365	40.37	6.29
	BnaC1.PHL6	BnaC01g38060D	438	48.63	5.7
	BnaCnn.PHL6	BnaCnng55690D	354	39.42	6.44
	BnaA1.PHL6	BnaA01g30110D	438	48.64	5.91
	BnaA3.PHL6	BnaA03g32590D	433	48.2	5.93
	BnaC6. PHL8b	BnaC06g25290D	353	40.13	5.8
	BnaA2.PHL8	BnaA02g14410D	325	36.77	6.73
	BnaA8.PHL8	BnaA08g19900D	218	25.42	6.1
	BnaA7.PHL8a	BnaA07g28130D	332	37.5	7.59
	BnaC6.PHL8a	BnaC06g28050D	335	37.76	7.59
	BnaA7.PHL8b	BnaA07g24220D	322	36.84	6.28
	BnaA1.PHR1	BnaA01g08300D	419	45.95	6.51
	BnaC1.PHR1	BnaC01g09850D	404	44.26	6.46
	BnaA8.PHR1	BnaA08g13620D	397	43.73	6.06
	BnaC8.PHR1a	BnaC08g13160D	399	43.97	6.16
	BnaC7.PHR1	BnaC07g41450D	423	46.91	6.91

## Sheet: Table S2
Supplementary Table S2 Non-synonymous and synonymous nucleotide substitution rates between AtGARPs and the corresponding orthologs in B. napus.
Gene ID in A. thaliana	Gene ID in B.napus			Model	Ka		Ks			Ka/Ks
AtAPRR2	BnaC7.APRR2			NG	0.101161		0.388064			0.260681
AtAPRR2	BnaA1.APRR2			NG	0.09093		0.434617			0.209219
AtAPRR2	BnaA3.APRR2			NG	0.09765		0.395731			0.246759
AtAPRR4	BnaC7.APRR4			NG	0.282932		0.491597			0.575537
AtAPRR4	BnaA2.APRR4			NG	0.245248		0.571837			0.428878
AtAPRR4	BnaA6.APRR4			NG	0.303898		0.526596			0.577099
AtAPRR6	BnaCnn.APRR6			NG	0.332638		0.812277			0.409513
AtAPRR6	BnaC6.APRR6			NG	0.304051		0.693165			0.438641
AtARR1	BnaC5.ARR1			NG	0.04636		0.631281			0.073437
AtARR1	BnaC3.ARR1			NG	0.076298		0.771987			0.098833
AtARR1	BnaA3.ARR1			NG	0.090321		0.74263			0.121623
AtARR1	BnaA5.ARR1			NG	0.041145		0.589744			0.069768
AtARR10	BnaA3.ARR10			NG	0.130256		0.503225			0.258842
AtARR10	BnaC1.ARR10			NG	0.12756		0.40918			0.311744
AtARR11	BnaC6.ARR11a			NG	0.075299		0.483262			0.155815
AtARR11	BnaA7.ARR11			NG	0.073748		0.502028			0.1469
AtARR11	BnaC6.ARR11b			NG	0.081567		0.490904			0.166156
AtARR11	BnaA7.ARR11			NG	0.073748		0.502028			0.1469
AtARR12	BnaA4.ARR12			NG	0.066029		0.479399			0.137733
AtARR12	BnaC4.ARR12			NG	0.061316		0.478953			0.128021
AtARR14	BnaA2.ARR14			NG	0.121405		0.594896			0.204077
AtARR14	BnaC2.ARR14			NG	0.117455		0.647799			0.181314
AtARR18	BnaA2.ARR18			NG	0.127533		0.557179			0.22889
AtARR18	BnaC2.ARR18a			NG	0.126332		0.542537			0.232855
AtARR18	BnaC2.ARR18b			NG	0.174634		0.667715			0.261539
AtARR20	BnaA9.ARR20			NG	0.295253		0.671355			0.439786
AtARR20	BnaC8.ARR20			NG	0.277842		0.596491			0.465793
AtARR21	BnaAnn.ARR21			NG	0.180004		0.44797			0.401821
AtARR21	BnaC2.ARR21			NG	0.183695		0.439723			0.417752
AtARR21	BnaC9.ARR21			NG	0.183887		0.408996			0.449606
AtARR21	BnaA1.ARR21			NG	0.190363		0.406717			0.468049
AtGLK1	BnaA7.GLK1			NG	0.090199		0.382571			0.23577
AtGLK1	BnaC7.GLK1			NG	0.082505		0.38986			0.211628
AtGLK1	BnaC8.GLK1			NG	0.107001		0.403363			0.265273
AtGLK2	BnaA6.GLK2			NG	0.100504		0.435032			0.231028
AtGLK2	BnaA2.GLK2			NG	0.094023		0.525437			0.178943
AtGLK2	BnaC7.GLK2			NG	0.102901		0.430547			0.239
AtHHO1	BnaC9.HHO1			NG	0.141884		0.534975			0.265217
AtHHO1	BnaA6.HHO1			NG	0.125995		0.495549			0.254253
AtHHO1	BnaA9.HHO1			NG	0.144966		0.603618			0.240162
AtHHO1	BnaC7.HHO1			NG	0.120612		0.49919			0.241615
AtHHO2	BnaC6.HHO2			NG	0.122179		0.770214			0.15863
AtHHO2	BnaA7.HHO2			NG	0.108056		0.840764			0.128521
AtHHO2	BnaC2.HHO2			NG	0.110914		0.700393			0.158359
AtHHO3	BnaC7.HHO3			NG	0.174161		0.819842			0.212433
AtHHO3	BnaA7.HHO3			NG	0.174518		0.786893			0.221781
AtHHO4	BnaA6.HHO4			NG	0.056347		0.422			0.133524
AtHHO4	BnaAnn.HHO4a			NG	0.072774		0.468362			0.15538
AtHHO4	BnaAnn.HHO4b			NG	0.073815		0.502785			0.146811
AtHHO4	BnaC7.HHO4			NG	0.051446		0.424966			0.121058
AtHHO5	BnaC3.HHO5			NG	0.14479		0.434241			0.333432
AtHHO5	BnaA8.HHO5			NG	0.113504		0.335704			0.338106
AtHHO5	BnaC7.HHO5			NG	0.1389		0.513088			0.270714
AtHHO5	BnaA1.HHO5			NG	0.106912		0.432389			0.247258
AtHHO6	BnaCnn.HHO6			NG	0.160991		0.57033			0.282278
AtHHO6	BnaC5.HHO6			NG	0.184637		0.574662			0.321296
AtHHO6	BnaA6.HHO6			NG	0.122272		0.573697			0.213129
AtHRS1	BnaC5.HRS1			NG	0.068273		0.467078			0.14617
AtHRS1	BnaA8.HRS1			NG	0.067054		0.526935			0.127254
AtHRS1	BnaC8.HRS1a			NG	0.051867		0.526853			0.098447
AtHRS1	BnaC8.HRS1b			NG	0.056803		0.569354			0.099768
AtHRS1	BnaA6.HRS1			NG	0.0729		0.45449			0.1604
AtKAN1	BnaC9.KAN1			NG	0.130377		0.417577			0.312222
AtKAN1	BnaCnn.KAN1			NG	0.056587		0.311845			0.181458
AtKAN1	BnaC2.KAN1			NG	0.070664		0.268485			0.263196
AtKAN1	BnaA3.KAN1			NG	0.06138		0.292145			0.210102
AtKAN1	BnaA1.KAN1			NG	0.058126		0.313443			0.185443
AtKAN1	BnaC3.KAN1			NG	0.058994		0.307777			0.191678
AtKAN1	BnaA2.KAN1			NG	0.078937		0.252071			0.313152
AtKAN2	BnaA5.KAN2			NG	0.045638		0.388588			0.117445
AtKAN2	BnaC5.KAN2a			NG	0.050994		0.382126			0.133448
AtKAN2	BnaC5.KAN2b			NG	0.048618		0.319723			0.152064
AtKAN2	BnaC8.KAN2			NG	0.094399		0.366302			0.257708
AtKAN2	BnaA9.KAN2			NG	0.035844		0.31296			0.114531
AtKAN3	BnaCnn.KAN3			NG	0.114545		0.303944			0.376862
AtKAN3	BnaA1.KAN3			NG	0.093074		0.305457			0.304704
AtKAN4	BnaC2.KAN4			NG	0.096455		0.266663			0.361711
AtKAN4	BnaA2.KAN4a			NG	0.104712		0.2456			0.426353
AtKAN4	BnaA2.KAN4b			NG	0.107574		0.284174			0.378552
AtMYBC1	BnaC9.MYBC1			NG	0.27833		3.04055			0.091539
AtMYBC1	BnaC5.MYBC1			NG	0.268282		2.404			0.111598
AtMYBC1	BnaA3.MYBC1a			NG	0.257373		1.9943			0.129054
AtMYBC1	BnaA3.MYBC1b			NG	0.363714		NaN			NaN
AtMYBC1	BnaA5.MYBC1			NG	0.090962		0.741846			0.122616
AtMYBC1	BnaC3.MYBC1			NG	0.303167		NaN			NaN
AtMYBC1	BnaA5.MYBC1			NG	0.090962		0.741846			0.122616
AtMYR1	BnaC9.MYR1			NG	0.047411		0.3787			0.125193
AtMYR1	BnaA1.MYR1			NG	0.039389		0.282468			0.139447
AtMYR2	BnaA1.MYR2			NG	0.053135		0.335394			0.158426
AtMYR2	BnaCnn.MYR2			NG	0.069414		0.341626			0.203186
AtMYR2	BnaC5.MYR2			NG	0.042847		0.312734			0.137009
AtMYR2	BnaA5.MYR2			NG	0.052118		0.327277			0.159246
AtPCL1	BnaCnn.PCL1			NG	0.074248		0.711005			0.104426
AtPCL1	BnaC2.PCL1			NG	0.847625		NaN			NaN
AtPCL1	BnaA6.PCL1			NG	0.075132		0.728546			0.103125
AtPCL1	BnaC1.PCL1			NG	0.074965		0.774162			0.096833
AtPCL1	BnaA1.PCL1			NG	0.085339		0.938524			0.090929
AtPHL1	BnaA9.PHL1			NG	0.093671		0.421021			0.222486
AtPHL1	BnaA2.PHL1			NG	0.113514		0.392761			0.289017
AtPHL1	BnaC9.PHL1			NG	0.110066		0.411969			0.267171
AtPHL1	BnaC2.PHL1			NG	0.109345		0.346377			0.315681
AtPHL12	BnaA1.PHL12			NG	0.079934		0.440194			0.181589
AtPHL13	BnaC5.PHL13			NG	0.122084		0.475488			0.256755
AtPHL13	BnaA5.PHL13			NG	0.111219		0.417013			0.266704
AtPHL14	BnaA2.PHL14			NG	0.049177		0.23305			0.211014
AtPHL14	BnaA7.PHL14a			NG	0.040337		0.315008			0.128049
AtPHL14	BnaC6.PHL14a			NG	0.042694		0.305292			0.139845
AtPHL14	BnaA7.PHL14b			NG	0.029349		0.398426			0.073663
AtPHL14	BnaC6.PHL14b			NG	0.032393		0.357078			0.090716
AtPHL2	BnaA1.PHL2			NG	0.04262		0.438693			0.097151
AtPHL2	BnaC1.PHL2			NG	0.044279		0.402804			0.109927
AtPHL2	BnaA3.PHL2			NG	0.060647		0.430244			0.14096
AtPHL2	BnaC3.PHL2			NG	0.067852		0.46687			0.145333
AtPHL3	BnaC8.PHL3			NG	0.047342		0.396372			0.119438
AtPHL4	BnaA7.PHL4			NG	0.267968		0.467238			0.573516
AtPHL4	BnaA9.PHL4			NG	0.249265		0.495278			0.503284
AtPHL4	BnaC9.PHL4			NG	0.203602		0.435269			0.467762
AtPHL4	BnaC7.PHL4			NG	0.245595		0.477827			0.513984
AtPHL5	BnaCnn.PHL5			NG	0.10774		0.364396			0.295668
AtPHL5	BnaA3.PHL5			NG	0.107774		0.363919			0.296148
AtPHL5	BnaC2.PHL5			NG	0.102869		0.388924			0.264496
AtPHL5	BnaC9.PHL5			NG	0.100064		0.439237			0.227814
AtPHL5	BnaAnn.PHL5			NG	0.095761		0.37945			0.252368
AtPHL5	BnaA1.PHL5			NG	0.132483		0.421731			0.314141
AtPHL8	BnaA2.PHL8			NG	0.098653		0.391424			0.252035
AtPHL8	BnaA8.PHL8			NG	0.227757		0.75555			0.301446
AtPHL8	BnaA7.PHL8a			NG	0.102404		0.474015			0.216035
AtPHL8	BnaC6.PHL8a			NG	0.108258		0.448962			0.24113
AtPHL8	BnaA7.PHL8b			NG	0.12108		0.450237			0.268926
AtPHR1	BnaA3.PHR1			NG	0.198547		0.54729			0.362782
AtPHR1	BnaA1.PHR1			NG	0.094203		0.468838			0.200929
AtPHR1	BnaC1.PHR1			NG	0.092834		0.528971			0.175499
AtPHR1	BnaA8.PHR1			NG	0.086289		0.43028			0.200541
AtPHR1	BnaC8.PHR1			NG	0.081622		0.451237			0.180886
AtPHR1	BnaC7.PHR1			NG	0.089363		0.395463			0.22597

## Sheet: Table S3
Supplementary Table S3. Segmentally duplicated B. napus GARP genes.
Gene 1	Given name	Chromosome	Gene 2	Given name	Chromosome
BnaA01g08890D	BnaA1.APRR2	A01	BnaA03g43540D	BnaA3.APRR2	A03
BnaA01g30110D	BnaA1.PHL6	A01	BnaA03g32590D	BnaA3.PHL6	A03
BnaA01g00920D	BnaA1.HHO5	A01	BnaA03g53680D	BnaA3.HHO5	A03
BnaA01g17750D	BnaA1.ARR2	A01	BnaA03g42350D	BnaA3.ARR2	A03
BnaA01g30340D	BnaA1.PHL12	A01	BnaA05g26440D	BnaA5.PHL12	A05
BnaA01g19880D	BnaA1.PCL1	A01	BnaA06g17950D	BnaA6.PCL1	A06
BnaA01g30110D	BnaA1.PHL6	A01	BnaA06g00030D	BnaA6.PHL6	A06
BnaA01g23340D	BnaA1.PHL2	A01	BnaA07g05970D	BnaA7.PHL3	A07
BnaA01g08300D	BnaA1.PHR1	A01	BnaA07g00280D	BnaA7.PHL4	A07
BnaA01g30340D	BnaA1.PHL12	A01	BnaA07g34920D	BnaA7.PHL14b	A07
BnaA01g08300D	BnaA1.PHR1	A01	BnaA08g13620D	BnaA8.PHR1	A08
BnaA01g00920D	BnaA1.HHO5	A01	BnaA08g15490D	BnaA8.HHO5	A08
BnaA01g00920D	BnaA1.HHO5	A01	BnaC01g01940D	BnaC1.HHO5b	C01
BnaA01g08300D	BnaA1.PHR1	A01	BnaC01g09850D	BnaC1.PHR1	C01
BnaA01g08890D	BnaA1.APRR2	A01	BnaC01g10560D	BnaC1.APRR2	C01
BnaA01g19880D	BnaA1.PCL1	A01	BnaC01g24700D	BnaC1.PCL1	C01
BnaA01g23340D	BnaA1.PHL2	A01	BnaC01g30360D	BnaC1.PHL2	C01
BnaA01g30110D	BnaA1.PHL6	A01	BnaC01g38060D	BnaC1.PHL6	C01
BnaA01g17750D	BnaA1.ARR2	A01	BnaC01g22100D	BnaC1.ARR2	C01
BnaA01g00920D	BnaA1.HHO5	A01	BnaC03g61720D	BnaC3.HHO5	C03
BnaA01g30110D	BnaA1.PHL6	A01	BnaC03g73670D	BnaC3.PHL6	C03
BnaA01g30340D	BnaA1.PHL12	A01	BnaC05g40460D	BnaC5.PHL12	C05
BnaA01g08890D	BnaA1.APRR2	A01	BnaC07g35020D	BnaC7.APRR2	C07
BnaA01g00920D	BnaA1.HHO5	A01	BnaC07g46380D	BnaC7.HHO5	C07
BnaA01g08300D	BnaA1.PHR1	A01	BnaC07g41450D	BnaC7.PHR1	C07
BnaA01g17750D	BnaA1.ARR2	A01	BnaC07g33430D	BnaC7.ARR2	C07
BnaA01g08300D	BnaA1.PHR1	A01	BnaC07g00540D	BnaC7.PHL4	C07
BnaA01g08300D	BnaA1.PHR1	A01	BnaC08g13160D	BnaC8.PHR1	C08
BnaA02g03130D	BnaA2.KAN1	A02	BnaA03g06110D	BnaA3.KAN1	A03
BnaA02g30670D	BnaA2.APRR4	A02	BnaA06g29620D	BnaA6.APRR4	A06
BnaA02g22550D	BnaA2.GLK2	A02	BnaA06g36250D	BnaA6.GLK2	A06
BnaA02g14410D	BnaA2.PHL8	A02	BnaA07g28130D	BnaA7.PHL8a	A07
BnaA02g14410D	BnaA2.PHL8	A02	BnaA07g24220D	BnaA7.PHL8b	A07
BnaA02g14410D	BnaA2.PHL8	A02	BnaA08g19900D	BnaA8.PHL8	A08
BnaA02g30980D	BnaA2.PHL1	A02	BnaA09g03540D	BnaA9.PHL1	A09
BnaA02g03130D	BnaA2.KAN1	A02	BnaA10g17920D	BnaA1.KAN1	A10
BnaA02g03130D	BnaA2.KAN1	A02	BnaC02g06680D	BnaC2.KAN1	C02
BnaA02g14410D	BnaA2.PHL8	A02	BnaC02g19330D	BnaC2.PCL1	C02
BnaA02g30670D	BnaA2.APRR4	A02	BnaC02g38960D	BnaC2.APRR4	C02
BnaA02g07870D	BnaA2.ARR18	A02	BnaC02g10950D	BnaC2.ARR18b	C02
BnaA02g22550D	BnaA2.GLK2	A02	BnaC02g30900D	BnaC2.GLK2	C02
BnaA02g23100D	BnaA2.KAN4b	A02	BnaC02g29570D	BnaC2.KAN4	C02
BnaA02g03130D	BnaA2.KAN1	A02	BnaC03g07850D	BnaC3.KAN1	C03
BnaA02g14410D	BnaA2.PHL8	A02	BnaC06g28050D	BnaC6.PHL8a	C06
BnaA02g22550D	BnaA2.GLK2	A02	BnaC07g17710D	BnaC7.GLK2	C07
BnaA02g30980D	BnaA2.PHL1	A02	BnaC09g02840D	BnaC9.PHL1	C09
BnaA02g36130D	BnaA2.PHL14	A02	BnaA07g34920D	BnaA7.PHL14b	A07
BnaA02g36130D	BnaA2.PHL14	A02	BnaC06g39850D	BnaC6.PHL14b	C06
BnaA03g51830D	BnaA3.ARR10	A03	BnaA04g14760D	BnaA4.ARR12	A04
BnaA03g31400D	BnaA3.MYBC1b	A03	BnaA05g28150D	BnaA5.MYBC1	A05
BnaA03g32590D	BnaA3.PHL6	A03	BnaA06g00030D	BnaA6.PHL6	A06
BnaA03g37160D	BnaA3.PHL2	A03	BnaA07g05970D	BnaA7.PHL3	A07
BnaA03g53680D	BnaA3.HHO5	A03	BnaA08g15490D	BnaA8.HHO5	A08
BnaA03g01960D	BnaA3.ARR21	A03	BnaA10g23650D	BnaA1.ARR21	A10
BnaA03g06110D	BnaA3.KAN1	A03	BnaA10g17920D	BnaA1.KAN1	A10
BnaA03g43540D	BnaA3.APRR2	A03	BnaC01g10560D	BnaC1.APRR2	C01
BnaA03g51830D	BnaA3.ARR10	A03	BnaC01g06500D	BnaC1.ARR10	C01
BnaA03g32590D	BnaA3.PHL6	A03	BnaC01g38060D	BnaC1.PHL6	C01
BnaA03g53680D	BnaA3.HHO5	A03	BnaC01g01940D	BnaC1.HHO5b	C01
BnaA03g42350D	BnaA3.ARR2	A03	BnaC01g22100D	BnaC1.ARR2	C01
BnaA03g06110D	BnaA3.KAN1	A03	BnaC02g06680D	BnaC2.KAN1	C02
BnaA03g01960D	BnaA3.ARR21	A03	BnaC02g01700D	BnaC2.ARR21	C02
BnaA03g01960D	BnaA3.ARR21	A03	BnaC03g02950D	BnaC3. ARR21a	C03
BnaA03g06110D	BnaA3.KAN1	A03	BnaC03g07850D	BnaC3.KAN1	C03
BnaA03g37160D	BnaA3.PHL2	A03	BnaC03g43430D	BnaC3.PHL2	C03
BnaA03g31400D	BnaA3.MYBC1b	A03	BnaC03g01940D	BnaC3.MYBC1	C03
BnaA03g42350D	BnaA3.ARR2	A03	BnaC03g39750D	BnaC3.ARR1	C03
BnaA03g53680D	BnaA3.HHO5	A03	BnaC03g61720D	BnaC3.HHO5	C03
BnaA03g32590D	BnaA3.PHL6	A03	BnaC03g73670D	BnaC3.PHL6	C03
BnaA03g31400D	BnaA3.MYBC1b	A03	BnaC05g42310D	BnaC5.MYBC1	C05
BnaA03g42350D	BnaA3.ARR2	A03	BnaC07g33430D	BnaC7.ARR2	C07
BnaA03g43540D	BnaA3.APRR2	A03	BnaC07g35020D	BnaC7.APRR2	C07
BnaA03g51830D	BnaA3.ARR10	A03	BnaC07g43590D	BnaC7. ARR10	C07
BnaA03g01960D	BnaA3.ARR21	A03	BnaC09g48380D	BnaC9.ARR21	C09
BnaA03g31400D	BnaA3.MYBC1b	A03	BnaC09g50190D	BnaC9.MYBC1	C09
BnaA03g55680D	BnaA3.PHL5	A03	BnaA10g24150D	BnaA1.PHL5	A10
BnaA03g55120D	BnaA3.MYBC1	A03	BnaC03g01940D	BnaC3.MYBC1	C03
BnaA03g58920D	BnaA3.PHR1	A03	BnaC07g41450D	BnaC7.PHR1	C07
BnaA03g55680D	BnaA3.PHL5	A03	BnaC09g48760D	BnaC9.PHL5	C09
BnaA03g55120D	BnaA3.MYBC1	A03	BnaC09g50190D	BnaC9.MYBC1	C09
BnaA04g14760D	BnaA4.ARR12	A04	BnaC01g06500D	BnaC1.ARR10	C01
BnaA04g14760D	BnaA4.ARR12	A04	BnaC07g43590D	BnaC7. ARR10	C07
BnaA05g16250D	BnaA5.ARR19	A05	BnaA08g02850D	BnaA8.ARR19	A08
BnaA05g16290D	BnaA5.KAN2	A05	BnaA09g24470D	BnaA9.KAN2	A09
BnaA05g23050D	BnaA5.ARR1	A05	BnaC03g39750D	BnaC3.ARR1	C03
BnaA05g28150D	BnaA5.MYBC1	A05	BnaC03g01940D	BnaC3.MYBC1	C03
BnaA05g01930D	BnaA5.MYBC1	A05	BnaC04g52240D	BnaC4.MYBC1	C04
BnaA05g26440D	BnaA5.PHL12	A05	BnaC05g40460D	BnaC5.PHL12	C05
BnaA05g28150D	BnaA5.MYBC1	A05	BnaC05g42310D	BnaC5.MYBC1	C05
BnaA05g23050D	BnaA5.ARR1	A05	BnaC05g36490D	BnaC5.ARR1	C05
BnaA05g16290D	BnaA5.KAN2	A05	BnaC05g28850D	BnaC5.KAN2a	C05
BnaA05g33010D	BnaA5.PHL13	A05	BnaC05g47270D	BnaC5.PHL13	C05
BnaA05g16250D	BnaA5.ARR19	A05	BnaC05g25970D	BnaC5.ARR19	C05
BnaA05g16290D	BnaA5.KAN2	A05	BnaC05g24390D	BnaC5.KAN2b	C05
BnaA05g28150D	BnaA5.MYBC1	A05	BnaC09g50190D	BnaC9.MYBC1	C09
BnaA05g37380D	BnaA5.MYR2	A05	BnaA10g16590D	BnaA1.MYR1	A10
BnaA05g37380D	BnaA5.MYR2	A05	BnaC05g47520D	BnaC5.MYR2	C05
BnaA06g07440D	BnaA6.HRS1	A06	BnaA06g33390D	BnaA6.HHO1	A06
BnaA06g07440D	BnaA6.HRS1	A06	BnaA08g24340D	BnaA8.HRS1	A08
BnaA06g33390D	BnaA6.HHO1	A06	BnaA09g19580D	BnaA9.HHO1	A09
BnaA06g17950D	BnaA6.PCL1	A06	BnaC01g24700D	BnaC1.PCL1	C01
BnaA06g29620D	BnaA6.APRR4	A06	BnaC02g38960D	BnaC2.APRR4	C02
BnaA06g36250D	BnaA6.GLK2	A06	BnaC02g30900D	BnaC2.GLK2	C02
BnaA06g07440D	BnaA6.HRS1	A06	BnaC05g08910D	BnaC5.HRS1	C05
BnaA06g33390D	BnaA6.HHO1	A06	BnaC07g22940D	BnaC7.HHO1	C07
BnaA06g36250D	BnaA6.GLK2	A06	BnaC07g17710D	BnaC7.GLK2	C07
BnaA06g29620D	BnaA6.APRR4	A06	BnaC07g49310D	BnaC7.APRR4	C07
BnaA06g07440D	BnaA6.HRS1	A06	BnaC08g40480D	BnaC8.HRS1a	C08
BnaA06g33390D	BnaA6.HHO1	A06	BnaC08g40480D	BnaC8.HRS1a	C08
BnaA06g33390D	BnaA6.HHO1	A06	BnaC08g15800D	BnaC8.HRS1b	C08
BnaA06g33390D	BnaA6.HHO1	A06	BnaC09g21560D	BnaC9.HHO1	C09
BnaA06g39930D	BnaA6.HHO4	A06	BnaC07g22390D	BnaC7.HHO4	C07
BnaA07g24220D	BnaA7.PHL8b	A07	BnaA07g28130D	BnaA7.PHL8a	A07
BnaA07g24890D	BnaA7.ARR11	A07	BnaA07g26610D	BnaA7.ARR11	A07
BnaA07g20350D	BnaA7.PHL14a	A07	BnaA07g34920D	BnaA7.PHL14b	A07
BnaA07g28130D	BnaA7.PHL8a	A07	BnaA08g19900D	BnaA8.PHL8	A08
BnaA07g24220D	BnaA7.PHL8b	A07	BnaA08g19900D	BnaA8.PHL8	A08
BnaA07g00280D	BnaA7.PHL4	A07	BnaA09g10270D	BnaA9.PHL4	A09
BnaA07g05970D	BnaA7.PHL3	A07	BnaC01g30360D	BnaC1.PHL2	C01
BnaA07g00280D	BnaA7.PHL4	A07	BnaC01g09850D	BnaC1.PHR1	C01
BnaA07g27330D	BnaA7.HHO2	A07	BnaC02g18390D	BnaC2.HHO2	C02
BnaA07g28130D	BnaA7.PHL8a	A07	BnaC02g19330D	BnaC2.PCL1	C02
BnaA07g24220D	BnaA7.PHL8b	A07	BnaC02g19330D	BnaC2.PCL1	C02
BnaA07g05970D	BnaA7.PHL3	A07	BnaC03g43430D	BnaC3.PHL2	C03
BnaA07g34920D	BnaA7.PHL14b	A07	BnaC06g39850D	BnaC6.PHL14b	C06
BnaA07g20350D	BnaA7.PHL14a	A07	BnaC06g19840D	BnaC6.PHL14a	C06
BnaA07g24890D	BnaA7.ARR11	A07	BnaC06g26570D	BnaC6.ARR11a	C06
BnaA07g26610D	BnaA7.ARR11	A07	BnaC06g28780D	BnaC6.ARR11b	C06
BnaA07g27330D	BnaA7.HHO2	A07	BnaC06g30320D	BnaC6.HHO2	C06
BnaA07g24220D	BnaA7.PHL8b	A07	BnaC06g28050D	BnaC6.PHL8a	C06
BnaA07g34920D	BnaA7.PHL14b	A07	BnaC06g19840D	BnaC6.PHL14a	C06
BnaA07g20350D	BnaA7.PHL14a	A07	BnaC06g39850D	BnaC6.PHL14b	C06
BnaA07g28130D	BnaA7.PHL8a	A07	BnaC06g28050D	BnaC6.PHL8a	C06
BnaA07g26610D	BnaA7.ARR11	A07	BnaC06g26570D	BnaC6.ARR11a	C06
BnaA07g24890D	BnaA7.ARR11	A07	BnaC06g28780D	BnaC6.ARR11b	C06
BnaA07g00280D	BnaA7.PHL4	A07	BnaC07g00540D	BnaC7.PHL4	C07
BnaA07g00410D	BnaA7.GLK1	A07	BnaC07g00300D	BnaC7.GLK1	C07
BnaA07g00280D	BnaA7.PHL4	A07	BnaC07g41450D	BnaC7.PHR1	C07
BnaA07g00410D	BnaA7.GLK1	A07	BnaC08g36330D	BnaC8.GLK1	C08
BnaA07g00280D	BnaA7.PHL4	A07	BnaC08g13160D	BnaC8.PHR1	C08
BnaA07g00280D	BnaA7.PHL4	A07	BnaC09g10430D	BnaC9.PHL4	C09
BnaA07g37120D	BnaA7.HHO3	A07	BnaC07g11890D	BnaC7.HHO3	C07
BnaA08g13620D	BnaA8.PHR1	A08	BnaA09g10270D	BnaA9.PHL4	A09
BnaA08g13620D	BnaA8.PHR1	A08	BnaC01g09850D	BnaC1.PHR1	C01
BnaA08g15490D	BnaA8.HHO5	A08	BnaC01g01940D	BnaC1.HHO5b	C01
BnaA08g15490D	BnaA8.HHO5	A08	BnaC03g61720D	BnaC3.HHO5	C03
BnaA08g24340D	BnaA8.HRS1	A08	BnaC05g08910D	BnaC5.HRS1	C05
BnaA08g02850D	BnaA8.ARR19	A08	BnaC05g25970D	BnaC5.ARR19	C05
BnaA08g15490D	BnaA8.HHO5	A08	BnaC07g46380D	BnaC7.HHO5	C07
BnaA08g13620D	BnaA8.PHR1	A08	BnaC07g41450D	BnaC7.PHR1	C07
BnaA08g02850D	BnaA8.ARR19	A08	BnaC08g03080D	BnaC8.ARR19	C08
BnaA08g24340D	BnaA8.HRS1	A08	BnaC08g15800D	BnaC8.HRS1b	C08
BnaA08g13620D	BnaA8.PHR1	A08	BnaC08g13160D	BnaC8.PHR1	C08
BnaA08g05130D	BnaA8.PHL3	A08	BnaC08g08750D	BnaC8.PHL3	C08
BnaA08g19900D	BnaA8.PHL8	A08	BnaCnng12310D	BnaCnn.PHL8	Cnn
BnaA09g24470D	BnaA9.KAN2	A09	BnaC05g28850D	BnaC5.KAN2a	C05
BnaA09g24470D	BnaA9.KAN2	A09	BnaC05g24390D	BnaC5.KAN2b	C05
BnaA09g19580D	BnaA9.HHO1	A09	BnaC07g22940D	BnaC7.HHO1	C07
BnaA09g10270D	BnaA9.PHL4	A09	BnaC07g00540D	BnaC7.PHL4	C07
BnaA09g40030D	BnaA9.ARR20	A09	BnaC08g32380D	BnaC8.ARR20	C08
BnaA09g24470D	BnaA9.KAN2	A09	BnaC08g07790D	BnaC8.KAN2	C08
BnaA09g10270D	BnaA9.PHL4	A09	BnaC09g10430D	BnaC9.PHL4	C09
BnaA09g03540D	BnaA9.PHL1	A09	BnaC09g02840D	BnaC9.PHL1	C09
BnaA09g19580D	BnaA9.HHO1	A09	BnaC09g21560D	BnaC9.HHO1	C09
BnaA10g24150D	BnaA1.PHL5	A10	BnaAnng01860D	BnaAnn.PHL5	Ann
BnaA10g23650D	BnaA1.ARR21	A10	BnaC02g01700D	BnaC2.ARR21	C02
BnaA10g24150D	BnaA1.PHL5	A10	BnaC02g01850D	BnaC2.PHL5	C02
BnaA10g17920D	BnaA1.KAN1	A10	BnaC02g06680D	BnaC2.KAN1	C02
BnaA10g23650D	BnaA1.ARR21	A10	BnaC03g02950D	BnaC3. ARR21a	C03
BnaA10g23650D	BnaA1.ARR21	A10	BnaC03g51950D	BnaC3.ARR21b	C03
BnaA10g17920D	BnaA1.KAN1	A10	BnaC03g07850D	BnaC3.KAN1	C03
BnaA10g16590D	BnaA1.MYR1	A10	BnaC05g47520D	BnaC5.MYR2	C05
BnaA10g23650D	BnaA1.ARR21	A10	BnaC09g48380D	BnaC9.ARR21	C09
BnaA10g24150D	BnaA1.PHL5	A10	BnaC09g48760D	BnaC9.PHL5	C09
BnaA10g16590D	BnaA1.MYR1	A10	BnaC09g54190D	BnaC9.MYR1	C09
BnaAnng01860D	BnaAnn.PHL5	Ann	BnaC02g01850D	BnaC2.PHL5	C02
BnaAnng05640D	BnaAnn.PHL11	Ann	BnaC07g18520D	BnaC7.PHL11	C07
BnaAnng01860D	BnaAnn.PHL5	Ann	BnaC09g48760D	BnaC9.PHL5	C09
BnaC01g01940D	BnaC1.HHO5b	C01	BnaC03g61720D	BnaC3.HHO5	C03
BnaC01g38060D	BnaC1.PHL6	C01	BnaC03g73670D	BnaC3.PHL6	C03
BnaC01g10560D	BnaC1.APRR2	C01	BnaC07g35020D	BnaC7.APRR2	C07
BnaC01g01940D	BnaC1.HHO5b	C01	BnaC07g46380D	BnaC7.HHO5	C07
BnaC01g06500D	BnaC1.ARR10	C01	BnaC07g43590D	BnaC7. ARR10	C07
BnaC01g09850D	BnaC1.PHR1	C01	BnaC07g41450D	BnaC7.PHR1	C07
BnaC01g22100D	BnaC1.ARR2	C01	BnaC07g33430D	BnaC7.ARR2	C07
BnaC01g09850D	BnaC1.PHR1	C01	BnaC07g00540D	BnaC7.PHL4	C07
BnaC01g09850D	BnaC1.PHR1	C01	BnaC08g13160D	BnaC8.PHR1	C08
BnaC02g06680D	BnaC2.KAN1	C02	BnaC03g07850D	BnaC3.KAN1	C03
BnaC02g01700D	BnaC2.ARR21	C02	BnaC03g02950D	BnaC3. ARR21a	C03
BnaC02g39290D	BnaC2.PHL1	C02	BnaC05g47270D	BnaC5.PHL13	C05
BnaC02g18390D	BnaC2.HHO2	C02	BnaC06g30320D	BnaC6.HHO2	C06
BnaC02g19330D	BnaC2.PCL1	C02	BnaC06g28050D	BnaC6.PHL8a	C06
BnaC02g30900D	BnaC2.GLK2	C02	BnaC07g17710D	BnaC7.GLK2	C07
BnaC02g01850D	BnaC2.PHL5	C02	BnaC09g48760D	BnaC9.PHL5	C09
BnaC02g01700D	BnaC2.ARR21	C02	BnaC09g48380D	BnaC9.ARR21	C09
BnaC03g39750D	BnaC3.ARR1	C03	BnaC05g36490D	BnaC5.ARR1	C05
BnaC03g01940D	BnaC3.MYBC1	C03	BnaC05g42310D	BnaC5.MYBC1	C05
BnaC03g61720D	BnaC3.HHO5	C03	BnaC07g46380D	BnaC7.HHO5	C07
BnaC03g02950D	BnaC3. ARR21a	C03	BnaC09g48380D	BnaC9.ARR21	C09
BnaC03g51950D	BnaC3.ARR21b	C03	BnaC09g48380D	BnaC9.ARR21	C09
BnaC03g01940D	BnaC3.MYBC1	C03	BnaC09g50190D	BnaC9.MYBC1	C09
BnaC05g24390D	BnaC5.KAN2b	C05	BnaC05g28850D	BnaC5.KAN2a	C05
BnaC05g08910D	BnaC5.HRS1	C05	BnaC08g40480D	BnaC8.HRS1a	C08
BnaC05g24390D	BnaC5.KAN2b	C05	BnaC08g07790D	BnaC8.KAN2	C08
BnaC05g25970D	BnaC5.ARR19	C05	BnaC08g03080D	BnaC8.ARR19	C08
BnaC05g42310D	BnaC5.MYBC1	C05	BnaC09g50190D	BnaC9.MYBC1	C09
BnaC06g19840D	BnaC6.PHL14a	C06	BnaC06g39850D	BnaC6.PHL14b	C06
BnaC06g26570D	BnaC6.ARR11a	C06	BnaC06g28780D	BnaC6.ARR11b	C06
BnaC07g00300D	BnaC7.GLK1	C07	BnaC08g36330D	BnaC8.GLK1	C08
BnaC07g41450D	BnaC7.PHR1	C07	BnaC08g13160D	BnaC8.PHR1	C08
BnaC07g22940D	BnaC7.HHO1	C07	BnaC09g21560D	BnaC9.HHO1	C09
BnaC07g00540D	BnaC7.PHL4	C07	BnaC09g10430D	BnaC9.PHL4	C09
BnaC08g15800D	BnaC8.HRS1b	C08	BnaC08g40480D	BnaC8.HRS1a	C08

## Sheet: Table S4
Supplementary Table S4. One-to-one orthologous relationships of the GARP genes between B. napus and A. thaliana.
Gene 1			Gene 2
Chromosome	Gene ID	Gene name	Chromosome	Gene ID
A01	BnaA01g08300D	BnaA1.PHR1	At-2	At-transcript:AT2G20400.2
A01	BnaA01g19880D	BnaA1.PCL1	At-3	At-transcript:AT3G46640.3
A01	BnaA01g23340D	BnaA1.PHL2	At-3	At-transcript:AT3G24120.2
A01	BnaA01g30340D	BnaA1.PHL12	At-3	At-transcript:AT3G12730.1
A01	BnaA01g30110D	BnaA1.PHL6	At-3	At-transcript:AT3G13040.1
A01	BnaA01g08610D	BnaA1.KAN3	At-4	At-transcript:AT4G17695.1
A01	BnaA01g08890D	BnaA1.APRR2	At-4	At-transcript:AT4G18020.1
A01	BnaA01g23340D	BnaA1.PHL2	At-4	At-transcript:AT4G13640.2
A01	BnaA01g00920D	BnaA1.HHO5	At-4	At-transcript:AT4G37180.2
A01	BnaA01g08300D	BnaA1.PHR1	At-4	At-transcript:AT4G28610.1
A02	BnaA02g14410D	BnaA2.PHL8	At-1	At-transcript:AT1G69580.2
A02	BnaA02g25910D	BnaA2.ARR14	At-2	At-transcript:AT2G01760.2
A02	BnaA02g03130D	BnaA2.KAN1	At-5	At-transcript:AT5G16560.1
A02	BnaA02g22550D	BnaA2.GLK2	At-5	At-transcript:AT5G44190.1
A02	BnaA02g23100D	BnaA2.KAN4b	At-5	At-transcript:AT5G42630.1
A02	BnaA02g07870D	BnaA2.ARR18	At-5	At-transcript:AT5G58080.1
A02	BnaA02g30980D	BnaA2.PHL1	At-5	At-transcript:AT5G29000.2
A03	BnaA03g51830D	BnaA3.ARR10	At-2	At-transcript:AT2G25180.1
A03	BnaA03g31400D	BnaA3.MYBC1b	At-3	At-transcript:AT3G10760.1
A03	BnaA03g32590D	BnaA3.PHL6	At-3	At-transcript:AT3G13040.1
A03	BnaA03g37160D	BnaA3.PHL2	At-3	At-transcript:AT3G24120.2
A03	BnaA03g42350D	BnaA3.ARR2	At-3	At-transcript:AT3G16857.2
A03	BnaA03g43540D	BnaA3.APRR2	At-4	At-transcript:AT4G18020.1
A03	BnaA03g51830D	BnaA3.ARR10	At-4	At-transcript:AT4G31920.1
A03	BnaA03g37160D	BnaA3.PHL2	At-4	At-transcript:AT4G13640.2
A03	BnaA03g06110D	BnaA3.KAN1	At-5	At-transcript:AT5G16560.1
A03	BnaA03g31400D	BnaA3.MYBC1b	At-5	At-transcript:AT5G05090.1
A04	BnaA04g14760D	BnaA4.ARR12	At-2	At-transcript:AT2G25180.1
A04	BnaA04g14760D	BnaA4.ARR12	At-4	At-transcript:AT4G31920.1
A05	BnaA05g16290D	BnaA5.KAN2	At-1	At-transcript:AT1G32240.1
A05	BnaA05g01930D	BnaA5.MYBC1	At-2	At-transcript:AT2G40970.1
A05	BnaA05g28150D	BnaA5.MYBC1	At-3	At-transcript:AT3G10760.1
A05	BnaA05g23050D	BnaA5.ARR1	At-3	At-transcript:AT3G16857.2
A05	BnaA05g33010D	BnaA5.PHL13	At-3	At-transcript:AT3G04450.1
A05	BnaA05g28150D	BnaA5.MYBC1	At-5	At-transcript:AT5G05090.1
A06	BnaA06g33390D	BnaA6.HHO1	At-1	At-transcript:AT1G25550.1
A06	BnaA06g07440D	BnaA6.HRS1	At-1	At-transcript:AT1G13300.1
A06	BnaA06g03110D	BnaA6.HHO6	At-1	At-transcript:AT1G49560.1
A06	BnaA06g33390D	BnaA6.HHO1	At-1	At-transcript:AT1G13300.1
A06	BnaA06g33390D	BnaA6.HHO1	At-3	At-transcript:AT3G25790.1
A06	BnaA06g17950D	BnaA6.PCL1	At-3	At-transcript:AT3G46640.3
A06	BnaA06g07440D	BnaA6.HRS1	At-3	At-transcript:AT3G25790.1
A06	BnaA06g17950D	BnaA6.PCL1	At-5	At-transcript:AT5G59570.1
A06	BnaA06g29620D	BnaA6.APRR4	At-5	At-transcript:AT5G49240.1
A06	BnaA06g36250D	BnaA6.GLK2	At-5	At-transcript:AT5G44190.1
A07	BnaA07g26610D	BnaA7.ARR11	At-1	At-transcript:AT1G67710.1
A07	BnaA07g27330D	BnaA7.HHO2	At-1	At-transcript:AT1G68670.1
A07	BnaA07g28130D	BnaA7.PHL8a	At-1	At-transcript:AT1G69580.2
A07	BnaA07g34920D	BnaA7.PHL14b	At-1	At-transcript:AT1G79430.2
A07	BnaA07g27330D	BnaA7.HHO2	At-1	At-transcript:AT1G25550.1
A07	BnaA07g24220D	BnaA7.PHL8b	At-1	At-transcript:AT1G69580.2
A07	BnaA07g20350D	BnaA7.PHL14a	At-1	At-transcript:AT1G79430.2
A07	BnaA07g24890D	BnaA7.ARR11	At-1	At-transcript:AT1G67710.1
A07	BnaA07g00280D	BnaA7.PHL4	At-2	At-transcript:AT2G20400.2
A07	BnaA07g00410D	BnaA7.GLK1	At-2	At-transcript:AT2G20570.2
A07	BnaA07g34920D	BnaA7.PHL14b	At-3	At-transcript:AT3G12730.1
A07	BnaA07g00280D	BnaA7.PHL4	At-4	At-transcript:AT4G28610.1
A08	BnaA08g19900D	BnaA8.PHL8	At-1	At-transcript:AT1G69580.2
A08	BnaA08g24340D	BnaA8.HRS1	At-1	At-transcript:AT1G13300.1
A08	BnaA08g13620D	BnaA8.PHR1	At-2	At-transcript:AT2G20400.2
A08	BnaA08g13620D	BnaA8.PHR1	At-4	At-transcript:AT4G28610.1
A08	BnaA08g15490D	BnaA8.HHO5	At-4	At-transcript:AT4G37180.2
A09	BnaA09g24470D	BnaA9.KAN2	At-1	At-transcript:AT1G32240.1
A09	BnaA09g10270D	BnaA9.PHL4	At-2	At-transcript:AT2G20400.2
A09	BnaA09g40030D	BnaA9.ARR20	At-3	At-transcript:AT3G62670.1
A09	BnaA09g19580D	BnaA9.HHO1	At-3	At-transcript:AT3G25790.1
A09	BnaA09g03540D	BnaA9.PHL1	At-5	At-transcript:AT5G29000.2
A10	BnaA10g16590D	BnaA10.MYR1	At-3	At-transcript:AT3G04030.3
A10	BnaA10g23650D	BnaA10.ARR21	At-5	At-transcript:AT5G07210.1
A10	BnaA10g17920D	BnaA10.KAN1	At-5	At-transcript:AT5G16560.1
A10	BnaA10g16590D	BnaA10.MYR1	At-5	At-transcript:AT5G18240.4
Ann_random	BnaAnng01860D	BnaAnn.PHL5	At-5	At-transcript:AT5G06800.2
Ann_random	BnaAnng05640D	BnaAnn.PHL11	At-5	At-transcript:AT5G45580.2
C01	BnaC01g09850D	BnaC1.PHR1	At-2	At-transcript:AT2G20400.2
C01	BnaC01g06500D	BnaC1.ARR10	At-2	At-transcript:AT2G25180.1
C01	BnaC01g24700D	BnaC1.PCL1	At-3	At-transcript:AT3G46640.3
C01	BnaC01g30360D	BnaC1.PHL2	At-3	At-transcript:AT3G24120.2
C01	BnaC01g38060D	BnaC1.PHL6	At-3	At-transcript:AT3G13040.1
C01	BnaC01g22100D	BnaC1.ARR2	At-3	At-transcript:AT3G16857.2
C01	BnaC01g10560D	BnaC1.APRR2	At-4	At-transcript:AT4G18020.1
C01	BnaC01g01940D	BnaC1.HHO5b	At-4	At-transcript:AT4G37180.2
C01	BnaC01g09850D	BnaC1.PHR1	At-4	At-transcript:AT4G28610.1
C01	BnaC01g06500D	BnaC1.ARR10	At-4	At-transcript:AT4G31920.1
C01	BnaC01g24700D	BnaC1.PCL1	At-5	At-transcript:AT5G59570.1
C02	BnaC02g18390D	BnaC2.HHO2	At-1	At-transcript:AT1G68670.1
C02	BnaC02g18390D	BnaC2.HHO2	At-1	At-transcript:AT1G25550.1
C02	BnaC02g39290D	BnaC2.PHL1	At-3	At-transcript:AT3G04450.1
C02	BnaC02g06680D	BnaC2.KAN1	At-5	At-transcript:AT5G16560.1
C02	BnaC02g10950D	BnaC2.ARR18b	At-5	At-transcript:AT5G58080.1
C02	BnaC02g01850D	BnaC2.PHL5	At-5	At-transcript:AT5G06800.2
C02	BnaC02g01700D	BnaC2.ARR21	At-5	At-transcript:AT5G07210.1
C03	BnaC03g39750D	BnaC3.ARR1	At-3	At-transcript:AT3G16857.2
C03	BnaC03g43430D	BnaC3.PHL2	At-3	At-transcript:AT3G24120.2
C03	BnaC03g01940D	BnaC3.MYBC1	At-3	At-transcript:AT3G10760.1
C03	BnaC03g61720D	BnaC3.HHO5	At-4	At-transcript:AT4G37180.2
C03	BnaC03g43430D	BnaC3.PHL2	At-4	At-transcript:AT4G13640.2
C03	BnaC03g01940D	BnaC3.MYBC1	At-5	At-transcript:AT5G05090.1
C03	BnaC03g02950D	BnaC3. ARR21a	At-5	At-transcript:AT5G07210.1
C03	BnaC03g07850D	BnaC3.KAN1	At-5	At-transcript:AT5G16560.1
C05	BnaC05g24390D	BnaC5.KAN2b	At-1	At-transcript:AT1G32240.1
C05	BnaC05g28850D	BnaC5.KAN2a	At-1	At-transcript:AT1G32240.1
C05	BnaC05g08910D	BnaC5.HRS1	At-1	At-transcript:AT1G13300.1
C05	BnaC05g47520D	BnaC5.MYR2	At-3	At-transcript:AT3G04030.3
C05	BnaC05g47270D	BnaC5.PHL13	At-3	At-transcript:AT3G04450.1
C05	BnaC05g42310D	BnaC5.MYBC1	At-3	At-transcript:AT3G10760.1
C05	BnaC05g36490D	BnaC5.ARR1	At-3	At-transcript:AT3G16857.2
C05	BnaC05g42310D	BnaC5.MYBC1	At-5	At-transcript:AT5G05090.1
C05	BnaC05g47520D	BnaC5.MYR2	At-5	At-transcript:AT5G18240.4
C06	BnaC06g39850D	BnaC6.PHL14b	At-1	At-transcript:AT1G79430.2
C06	BnaC06g28780D	BnaC6.ARR11b	At-1	At-transcript:AT1G67710.1
C06	BnaC06g30320D	BnaC6.HHO2	At-1	At-transcript:AT1G68670.1
C06	BnaC06g30320D	BnaC6.HHO2	At-1	At-transcript:AT1G25550.1
C06	BnaC06g19840D	BnaC6.PHL14a	At-1	At-transcript:AT1G79430.2
C06	BnaC06g26570D	BnaC6.ARR11a	At-1	At-transcript:AT1G67710.1
C06	BnaC06g28050D	BnaC6.PHL8a	At-1	At-transcript:AT1G69580.2
C07	BnaC07g11890D	BnaC7.HHO3	At-1	At-transcript:AT1G25550.1
C07	BnaC07g22940D	BnaC7.HHO1	At-1	At-transcript:AT1G13300.1
C07	BnaC07g22940D	BnaC7.HHO1	At-1	At-transcript:AT1G25550.1
C07	BnaC07g22940D	BnaC7.HHO1	At-1	At-transcript:AT1G68670.1
C07	BnaC07g22390D	BnaC7.HHO4	At-2	At-transcript:AT2G03500.1
C07	BnaC07g43590D	BnaC7. ARR10	At-2	At-transcript:AT2G25180.1
C07	BnaC07g00540D	BnaC7.PHL4	At-2	At-transcript:AT2G20400.2
C07	BnaC07g00300D	BnaC7.GLK1	At-2	At-transcript:AT2G20570.2
C07	BnaC07g41450D	BnaC7.PHR1	At-2	At-transcript:AT2G20400.2
C07	BnaC07g22940D	BnaC7.HHO1	At-3	At-transcript:AT3G25790.1
C07	BnaC07g33430D	BnaC7.ARR2	At-3	At-transcript:AT3G16857.2
C07	BnaC07g41450D	BnaC7.PHR1	At-4	At-transcript:AT4G28610.1
C07	BnaC07g43590D	BnaC7. ARR10	At-4	At-transcript:AT4G31920.1
C07	BnaC07g35020D	BnaC7.APRR2	At-4	At-transcript:AT4G18020.1
C07	BnaC07g00540D	BnaC7.PHL4	At-4	At-transcript:AT4G28610.1
C07	BnaC07g17710D	BnaC7.GLK2	At-5	At-transcript:AT5G44190.1
C07	BnaC07g18520D	BnaC7.PHL11	At-5	At-transcript:AT5G45580.2
C08	BnaC08g15800D	BnaC8.HRS1b	At-1	At-transcript:AT1G13300.1
C08	BnaC08g40480D	BnaC8.HRS1a	At-1	At-transcript:AT1G25550.1
C08	BnaC08g07790D	BnaC8.KAN2	At-1	At-transcript:AT1G32240.1
C08	BnaC08g40480D	BnaC8.HRS1a	At-1	At-transcript:AT1G13300.1
C08	BnaC08g36330D	BnaC8.GLK1	At-2	At-transcript:AT2G20570.2
C08	BnaC08g13160D	BnaC8.PHR1	At-2	At-transcript:AT2G20400.2
C08	BnaC08g32380D	BnaC8.ARR20	At-3	At-transcript:AT3G62670.1
C08	BnaC08g13160D	BnaC8.PHR1	At-4	At-transcript:AT4G28610.1
C08	BnaC08g08750D	BnaC8.PHL3	At-4	At-transcript:AT4G13640.2
C09	BnaC09g10430D	BnaC9.PHL4	At-2	At-transcript:AT2G20400.2
C09	BnaC09g21560D	BnaC9.HHO1	At-3	At-transcript:AT3G25790.1
C09	BnaC09g50190D	BnaC9.MYBC1	At-3	At-transcript:AT3G10760.1
C09	BnaC09g10430D	BnaC9.PHL4	At-4	At-transcript:AT4G28610.1
C09	BnaC09g48380D	BnaC9.ARR21	At-5	At-transcript:AT5G07210.1
C09	BnaC09g02840D	BnaC9.PHL1	At-5	At-transcript:AT5G29000.2
C09	BnaC09g50190D	BnaC9.MYBC1	At-5	At-transcript:AT5G05090.1
Cnn_random	BnaCnng44310D	BnaCnn.PHL5	At-3	At-transcript:AT3G04450.1

## Sheet: Table S5
Supplementary Table S5. One-to-one orthologous relationships of the GARP genes between B. napus and G.max.
Gene 1			Gene 2
Chromosome	Gene ID	Gene name	Chromosome	Gene ID
A01	BnaA01g08610D	BnaA1.KAN3	1	transcript:RCW19549
A01	BnaA01g08300D	BnaA1.PHR1	10	transcript:KRH32242
A01	BnaA01g19880D	BnaA1.PCL1	11	transcript:KRH29751
A01	BnaA01g08300D	BnaA1.PHR1	13	transcript:KRH19610
A01	BnaA01g30340D	BnaA1.PHL12	15	transcript:KRH13782
A01	BnaA01g17750D	BnaA1.ARR2	15	transcript:KRH12005
A01	BnaA01g00920D	BnaA1.HHO5	17	transcript:KRH04674
A01	BnaA01g08890D	BnaA1.APRR2	17	transcript:KRH04301
A01	BnaA01g17750D	BnaA1.ARR2	17	transcript:KRH02311
A01	BnaA01g08300D	BnaA1.PHR1	19	transcript:KRG95719
A01	BnaA01g08300D	BnaA1.PHR1	3	transcript:KRH67441
A01	BnaA01g17750D	BnaA1.ARR2	7	transcript:KRH50777
A01	BnaA01g30340D	BnaA1.PHL12	8	transcript:KRH43666
A01	BnaA01g17750D	BnaA1.ARR2	9	transcript:KRH37035
A01	BnaA01g08610D	BnaA1.KAN3	9	transcript:KRH39575
A02	BnaA02g14410D	BnaA2.PHL8	1	transcript:KRH74882
A02	BnaA02g07870D	BnaA2.ARR18	17	transcript:KRH03086
A02	BnaA02g14410D	BnaA2.PHL8	2	transcript:KRH70745
A02	BnaA02g25910D	BnaA2.ARR14	7	transcript:KRH49669
A02	BnaA02g14410D	BnaA2.PHL8	7	transcript:KRH50579
A03	BnaA03g42350D	BnaA3.ARR2	17	transcript:KRH02311
A03	BnaA03g51830D	BnaA3.ARR10	17	transcript:KRH05273
A03	BnaA03g43540D	BnaA3.APRR2	17	transcript:KRH04301
A03	BnaA03g51830D	BnaA3.ARR10	4	transcript:KRH61694
A03	BnaA03g51830D	BnaA3.ARR10	6	transcript:KRH52361
A03	BnaA03g42350D	BnaA3.ARR2	7	transcript:KRH50777
A03	BnaA03g42350D	BnaA3.ARR2	9	transcript:KRH37035
A04	BnaA04g14760D	BnaA4.ARR12	4	transcript:KRH61694
A04	BnaA04g14760D	BnaA4.ARR12	6	transcript:KRH52361
A05	BnaA05g16290D	BnaA5.KAN2	1	transcript:RCW19549
A05	BnaA05g23050D	BnaA5.ARR1	15	transcript:KRH12005
A05	BnaA05g23050D	BnaA5.ARR1	17	transcript:KRH02311
A05	BnaA05g01930D	BnaA5.MYBC1	19	transcript:KRG95053
A05	BnaA05g33010D	BnaA5.PHL13	19	transcript:KRG94986
A05	BnaA05g33010D	BnaA5.PHL13	19	transcript:KRG95719
A05	BnaA05g33010D	BnaA5.PHL13	3	transcript:KRH67441
A05	BnaA05g33010D	BnaA5.PHL13	3	transcript:KRH68778
A05	BnaA05g23050D	BnaA5.ARR1	7	transcript:KRH50777
A05	BnaA05g23050D	BnaA5.ARR1	9	transcript:KRH37035
A05	BnaA05g16290D	BnaA5.KAN2	9	transcript:KRH39575
A06	BnaA06g33390D	BnaA6.HHO1	1	transcript:KRH75476
A06	BnaA06g17950D	BnaA6.PCL1	11	transcript:KRH29751
A06	BnaA06g17950D	BnaA6.PCL1	12	transcript:KRH24748
A06	BnaA06g36250D	BnaA6.GLK2	12	transcript:KRH26988
A06	BnaA06g29620D	BnaA6.APRR4	15	transcript:KRH12005
A06	BnaA06g29620D	BnaA6.APRR4	17	transcript:KRH02311
A06	BnaA06g33390D	BnaA6.HHO1	2	transcript:KRH70595
A06	BnaA06g33390D	BnaA6.HHO1	20	transcript:KRG92028
A06	BnaA06g29620D	BnaA6.APRR4	7	transcript:KRH50777
A07	BnaA07g24220D	BnaA7.PHL8b	1	transcript:KRH74882
A07	BnaA07g27330D	BnaA7.HHO2	1	transcript:KRH75476
A07	BnaA07g28130D	BnaA7.PHL8a	1	transcript:KRH74882
A07	BnaA07g00280D	BnaA7.PHL4	10	transcript:KRH32242
A07	BnaA07g24890D	BnaA7.ARR11	11	transcript:KRH31403
A07	BnaA07g26610D	BnaA7.ARR11	11	transcript:KRH31403
A07	BnaA07g00410D	BnaA7.GLK1	12	transcript:KRH25644
A07	BnaA07g00410D	BnaA7.GLK1	12	transcript:KRH26988
A07	BnaA07g00410D	BnaA7.GLK1	13	transcript:KRH22338
A07	BnaA07g00280D	BnaA7.PHL4	13	transcript:KRH19610
A07	BnaA07g20350D	BnaA7.PHL14a	15	transcript:KRH13782
A07	BnaA07g34920D	BnaA7.PHL14b	15	transcript:KRH13782
A07	BnaA07g26610D	BnaA7.ARR11	18	transcript:KRG97483
A07	BnaA07g24890D	BnaA7.ARR11	18	transcript:KRG97483
A07	BnaA07g00280D	BnaA7.PHL4	19	transcript:KRG95719
A07	BnaA07g24220D	BnaA7.PHL8b	2	transcript:KRH70745
A07	BnaA07g28130D	BnaA7.PHL8a	2	transcript:KRH70745
A07	BnaA07g28130D	BnaA7.PHL8a	20	transcript:KRG89622
A07	BnaA07g00280D	BnaA7.PHL4	3	transcript:KRH67441
A07	BnaA07g24890D	BnaA7.ARR11	5	transcript:KRH58726
A07	BnaA07g26610D	BnaA7.ARR11	5	transcript:KRH58726
A07	BnaA07g00410D	BnaA7.GLK1	6	transcript:KRH55898
A07	BnaA07g28130D	BnaA7.PHL8a	7	transcript:KRH50579
A07	BnaA07g24220D	BnaA7.PHL8b	7	transcript:KRH50579
A07	BnaA07g34920D	BnaA7.PHL14b	8	transcript:KRH43666
A07	BnaA07g24890D	BnaA7.ARR11	8	transcript:KRH42619
A07	BnaA07g20350D	BnaA7.PHL14a	8	transcript:KRH43666
A08	BnaA08g19900D	BnaA8.PHL8	1	transcript:KRH74882
A08	BnaA08g13620D	BnaA8.PHR1	10	transcript:KRH32242
A08	BnaA08g13620D	BnaA8.PHR1	13	transcript:KRH19610
A08	BnaA08g19900D	BnaA8.PHL8	2	transcript:KRH70745
A08	BnaA08g19900D	BnaA8.PHL8	7	transcript:KRH50579
A09	BnaA09g24470D	BnaA9.KAN2	1	transcript:RCW19549
A09	BnaA09g10270D	BnaA9.PHL4	10	transcript:KRH32242
A09	BnaA09g10270D	BnaA9.PHL4	13	transcript:KRH19610
A09	BnaA09g10270D	BnaA9.PHL4	19	transcript:KRG95719
A09	BnaA09g10270D	BnaA9.PHL4	3	transcript:KRH67441
A09	BnaA09g24470D	BnaA9.KAN2	9	transcript:KRH39575
A10	BnaA10g16590D	BnaA10.MYR1	16	transcript:KRH08480
A10	BnaA10g23650D	BnaA10.ARR21	16	transcript:KRH09142
A10	BnaA10g16590D	BnaA10.MYR1	2	transcript:KRH70134
Ann_random	BnaAnng01860D	BnaAnn.PHL5	19	transcript:KRG95367
Ann_random	BnaAnng01860D	BnaAnn.PHL5	3	transcript:KRH67048
Ann_random	BnaAnng05640D	BnaAnn.PHL11	9	transcript:KRH39639
C01	BnaC01g09850D	BnaC1.PHR1	10	transcript:KRH32242
C01	BnaC01g24700D	BnaC1.PCL1	11	transcript:KRH29751
C01	BnaC01g24700D	BnaC1.PCL1	12	transcript:KRH24748
C01	BnaC01g09850D	BnaC1.PHR1	13	transcript:KRH19610
C01	BnaC01g06500D	BnaC1.ARR10	14	transcript:KRH15779
C01	BnaC01g22100D	BnaC1.ARR2	15	transcript:KRH12005
C01	BnaC01g06500D	BnaC1.ARR10	17	transcript:KRH05273
C01	BnaC01g01940D	BnaC1.HHO5b	17	transcript:KRH04674
C01	BnaC01g22100D	BnaC1.ARR2	17	transcript:KRH02311
C01	BnaC01g10560D	BnaC1.APRR2	17	transcript:KRH04301
C01	BnaC01g09850D	BnaC1.PHR1	19	transcript:KRG95719
C01	BnaC01g09850D	BnaC1.PHR1	3	transcript:KRH67441
C01	BnaC01g06500D	BnaC1.ARR10	4	transcript:KRH61694
C01	BnaC01g06500D	BnaC1.ARR10	6	transcript:KRH52361
C01	BnaC01g22100D	BnaC1.ARR2	7	transcript:KRH50777
C01	BnaC01g22100D	BnaC1.ARR2	9	transcript:KRH37035
C02	BnaC02g10950D	BnaC2.ARR18b	17	transcript:KRH03086
C02	BnaC02g01850D	BnaC2.PHL5	19	transcript:KRG95367
C02	BnaC02g01850D	BnaC2.PHL5	3	transcript:KRH67048
C03	BnaC03g61720D	BnaC3.HHO5	1	transcript:KRH76947
C03	BnaC03g61720D	BnaC3.HHO5	11	transcript:KRH28514
C03	BnaC03g39750D	BnaC3.ARR1	15	transcript:KRH12005
C03	BnaC03g39750D	BnaC3.ARR1	17	transcript:KRH02311
C03	BnaC03g39750D	BnaC3.ARR1	7	transcript:KRH50777
C03	BnaC03g39750D	BnaC3.ARR1	9	transcript:KRH37035
C05	BnaC05g24390D	BnaC5.KAN2b	1	transcript:RCW19549
C05	BnaC05g36490D	BnaC5.ARR1	15	transcript:KRH12005
C05	BnaC05g36490D	BnaC5.ARR1	17	transcript:KRH02311
C05	BnaC05g36490D	BnaC5.ARR1	7	transcript:KRH50777
C05	BnaC05g28850D	BnaC5.KAN2a	9	transcript:KRH39575
C05	BnaC05g36490D	BnaC5.ARR1	9	transcript:KRH37035
C05	BnaC05g24390D	BnaC5.KAN2b	9	transcript:KRH39575
C06	BnaC06g30320D	BnaC6.HHO2	1	transcript:KRH75476
C06	BnaC06g28050D	BnaC6.PHL8a	1	transcript:KRH74882
C06	BnaC06g26570D	BnaC6.ARR11a	11	transcript:KRH31403
C06	BnaC06g28780D	BnaC6.ARR11b	11	transcript:KRH31403
C06	BnaC06g19840D	BnaC6.PHL14a	15	transcript:KRH13782
C06	BnaC06g39850D	BnaC6.PHL14b	15	transcript:KRH13782
C06	BnaC06g28780D	BnaC6.ARR11b	18	transcript:KRG97483
C06	BnaC06g26570D	BnaC6.ARR11a	18	transcript:KRG97483
C06	BnaC06g28050D	BnaC6.PHL8a	2	transcript:KRH70745
C06	BnaC06g26570D	BnaC6.ARR11a	5	transcript:KRH58726
C06	BnaC06g28780D	BnaC6.ARR11b	5	transcript:KRH58726
C06	BnaC06g39850D	BnaC6.PHL14b	8	transcript:KRH43666
C06	BnaC06g19840D	BnaC6.PHL14a	8	transcript:KRH43666
C07	BnaC07g22940D	BnaC7.HHO1	1	transcript:KRH75476
C07	BnaC07g00540D	BnaC7.PHL4	10	transcript:KRH32242
C07	BnaC07g41450D	BnaC7.PHR1	10	transcript:KRH32242
C07	BnaC07g00300D	BnaC7.GLK1	12	transcript:KRH26988
C07	BnaC07g17710D	BnaC7.GLK2	12	transcript:KRH26988
C07	BnaC07g00540D	BnaC7.PHL4	13	transcript:KRH19610
C07	BnaC07g41450D	BnaC7.PHR1	13	transcript:KRH19610
C07	BnaC07g00300D	BnaC7.GLK1	13	transcript:KRH22338
C07	BnaC07g33430D	BnaC7.ARR2	17	transcript:KRH02311
C07	BnaC07g43590D	BnaC7. ARR10	17	transcript:KRH05273
C07	BnaC07g35020D	BnaC7.APRR2	17	transcript:KRH04301
C07	BnaC07g00540D	BnaC7.PHL4	19	transcript:KRG95719
C07	BnaC07g22940D	BnaC7.HHO1	2	transcript:KRH70595
C07	BnaC07g00540D	BnaC7.PHL4	3	transcript:KRH67441
C07	BnaC07g43590D	BnaC7. ARR10	4	transcript:KRH61694
C07	BnaC07g43590D	BnaC7. ARR10	6	transcript:KRH52361
C07	BnaC07g33430D	BnaC7.ARR2	7	transcript:KRH50777
C07	BnaC07g33430D	BnaC7.ARR2	9	transcript:KRH37035
C08	BnaC08g13160D	BnaC8.PHR1	10	transcript:KRH32242
C08	BnaC08g36330D	BnaC8.GLK1	12	transcript:KRH26988
C08	BnaC08g36330D	BnaC8.GLK1	12	transcript:KRH25644
C08	BnaC08g13160D	BnaC8.PHR1	13	transcript:KRH19610
C08	BnaC08g36330D	BnaC8.GLK1	13	transcript:KRH22338
C08	BnaC08g36330D	BnaC8.GLK1	6	transcript:KRH55898
C09	BnaC09g10430D	BnaC9.PHL4	10	transcript:KRH32242
C09	BnaC09g10430D	BnaC9.PHL4	13	transcript:KRH19610
C09	BnaC09g48380D	BnaC9.ARR21	16	transcript:KRH09142
C09	BnaC09g48760D	BnaC9.PHL5	19	transcript:KRG95367
C09	BnaC09g10430D	BnaC9.PHL4	19	transcript:KRG95719
C09	BnaC09g48760D	BnaC9.PHL5	3	transcript:KRH67048
C09	BnaC09g10430D	BnaC9.PHL4	3	transcript:KRH67441

## Sheet: Table S6
Supplementary Table S6. One-to-one orthologous relationships of the GARP genes between B. napus and M. truncatula
Gene 1			Gene 2
Chromosome	Gene ID	Gene name	Chromosome	Gene ID
A01	BnaA01g17750D	BnaA1.ARR2	2	transcript:AES65067
A01	BnaA01g08890D	BnaA1.APRR2	4	transcript:KEH31558
A01	BnaA01g17750D	BnaA1.ARR2	4	transcript:KEH32325
A01	BnaA01g00920D	BnaA1.HHO5	5	transcript:AES94757
A01	BnaA01g08610D	BnaA1.KAN3	5	transcript:AES95783
A01	BnaA01g08300D	BnaA1.PHR1	7	transcript:AES81572
A02	BnaA02g07870D	BnaA2.ARR18	4	transcript:AES92578
A03	BnaA03g51830D	BnaA3.ARR10	1	transcript:KEH39870
A03	BnaA03g42350D	BnaA3.ARR2	2	transcript:AES65067
A03	BnaA03g51830D	BnaA3.ARR10	3	transcript:AES73563
A03	BnaA03g42350D	BnaA3.ARR2	4	transcript:KEH32325
A03	BnaA03g43540D	BnaA3.APRR2	4	transcript:KEH31558
A04	BnaA04g14760D	BnaA4.ARR12	1	transcript:KEH39870
A04	BnaA04g14760D	BnaA4.ARR12	3	transcript:AES73563
A05	BnaA05g33010D	BnaA5.PHL13	1	transcript:AES61228
A05	BnaA05g23050D	BnaA5.ARR1	4	transcript:KEH32325
A05	BnaA05g16290D	BnaA5.KAN2	5	transcript:AES95783
A05	BnaA05g01930D	BnaA5.MYBC1	7	transcript:AES81135
A06	BnaA06g33390D	BnaA6.HHO1	1	transcript:AES62046
A06	BnaA06g36250D	BnaA6.GLK2	2	transcript:KEH39186
A06	BnaA06g29620D	BnaA6.APRR4	4	transcript:KEH32325
A06	BnaA06g17950D	BnaA6.PCL1	4	transcript:AES88911
A07	BnaA07g00410D	BnaA7.GLK1	2	transcript:KEH39186
A07	BnaA07g26610D	BnaA7.ARR11	3	transcript:AES72100
A07	BnaA07g28130D	BnaA7.PHL8a	4	transcript:AES89913
A07	BnaA07g00410D	BnaA7.GLK1	4	transcript:AES89706
A07	BnaA07g24220D	BnaA7.PHL8b	5	transcript:AES96778
A07	BnaA07g28130D	BnaA7.PHL8a	5	transcript:AES96778
A07	BnaA07g27330D	BnaA7.HHO2	5	transcript:AES97433
A07	BnaA07g00280D	BnaA7.PHL4	7	transcript:AES81572
A07	BnaA07g24890D	BnaA7.ARR11	8	transcript:KEH20538
A07	BnaA07g26610D	BnaA7.ARR11	8	transcript:KEH20538
A09	BnaA09g24470D	BnaA9.KAN2	5	transcript:AES95783
A09	BnaA09g10270D	BnaA9.PHL4	7	transcript:AES81572
A10	BnaA10g16590D	BnaA10.MYR1	6	transcript:KEH25609
Ann_random	BnaAnng01860D	BnaAnn.PHL5	7	transcript:AES81463
C01	BnaC01g06500D	BnaC1.ARR10	1	transcript:KEH39870
C01	BnaC01g22100D	BnaC1.ARR2	2	transcript:AES65067
C01	BnaC01g06500D	BnaC1.ARR10	3	transcript:AES73563
C01	BnaC01g24700D	BnaC1.PCL1	4	transcript:AES88911
C01	BnaC01g10560D	BnaC1.APRR2	4	transcript:KEH31558
C01	BnaC01g22100D	BnaC1.ARR2	4	transcript:KEH32325
C01	BnaC01g09850D	BnaC1.PHR1	7	transcript:AES81572
C02	BnaC02g10950D	BnaC2.ARR18b	4	transcript:AES92578
C03	BnaC03g39750D	BnaC3.ARR1	2	transcript:AES65067
C05	BnaC05g47270D	BnaC5.PHL13	1	transcript:AES61228
C05	BnaC05g36490D	BnaC5.ARR1	4	transcript:KEH32325
C05	BnaC05g24390D	BnaC5.KAN2b	5	transcript:AES95783
C05	BnaC05g47520D	BnaC5.MYR2	6	transcript:KEH25609
C06	BnaC06g28780D	BnaC6.ARR11b	3	transcript:AES72100
C06	BnaC06g26570D	BnaC6.ARR11a	3	transcript:AES72100
C06	BnaC06g26570D	BnaC6.ARR11a	8	transcript:KEH20538
C06	BnaC06g28780D	BnaC6.ARR11b	8	transcript:KEH20538
C07	BnaC07g43590D	BnaC7. ARR10	1	transcript:KEH39870
C07	BnaC07g17710D	BnaC7.GLK2	2	transcript:KEH39186
C07	BnaC07g33430D	BnaC7.ARR2	2	transcript:AES65067
C07	BnaC07g43590D	BnaC7. ARR10	3	transcript:AES73563
C07	BnaC07g33430D	BnaC7.ARR2	4	transcript:KEH32325
C07	BnaC07g35020D	BnaC7.APRR2	4	transcript:KEH31558
C07	BnaC07g22940D	BnaC7.HHO1	5	transcript:AES97433
C07	BnaC07g00540D	BnaC7.PHL4	7	transcript:AES81572
C08	BnaC08g36330D	BnaC8.GLK1	4	transcript:AES89706
C09	BnaC09g10430D	BnaC9.PHL4	7	transcript:AES81572

## Sheet: Table S7
Supplementary Table S7. One-to-one orthologous relationships of the GARP genes between B. napus and T. aestivum
Gene 1			Gene 2
Chromosome	Gene ID	Gene name	Chromosome	Gene ID
A06	BnaA06g17950D	BnaA6.PCL1	3A	transcript:TraesCS3A02G361800.1
A06	BnaA06g17950D	BnaA6.PCL1	3B	transcript:TraesCS3B02G394200.1
A06	BnaA06g17950D	BnaA6.PCL1	3D	transcript:TraesCS3D02G355500.1

## Sheet: Table S8
Supplementary Table S8. One-to-one orthologous relationships of the GARP genes between B. napus and O. sative
Gene 1			Gene 2
Chromosome	Gene ID	Gene name	Chromosome	Gene ID
C06	BnaC06g28780D	BnaC6.ARR11b	1	transcript:Os01t0904700-01

## Sheet: Table S9
Supplementary Table S9. Type and number of cis-acting elements
Name	Numbers
wound-responsive element	3
cell cycle regulation	4
maximal elicitor-mediated activation	11
protein binding site	13
seed-specific regulation	15
endosperm expression	22
flavonoid biosynthetic genes regulation	22
MYBHv1 binding site	45
meristem expression	58
zein metabolism regulation	63
circadian control	85
drought inducibility	107
auxin responsiveness	109
salicylic acid responsiveness	110
defense and stress responsiveness	111
low-temperature responsiveness	117
gibberellin responsiveness	145
anaerobic induction	365
abscisic acid responsiveness	372
light responsiveness	1848

## Sheet: Table S10
Table S10. Prediction of miRNAs target sites.
miRNA	Target gene	Gene ID	Expectation	UPE$	miRNA_start	miRNA_end	Target_start	Target_end	miRNA_aligned_fragment	alignment	Target_aligned_fragment	Inhibition	Multiplicity
bna-miR156b	BnaC2.ARR18b	BnaC02g10950D	5	-1	1	21	1238	1258	UUGACAGAAGAUAGAGAGCAC	:: :::::::.::.:: ...	AUGAUCUCUAUUUUUUGAUGG	Cleavage	1
bna-miR156c	BnaC2.ARR18b	BnaC02g10950D	5	-1	1	21	1238	1258	UUGACAGAAGAUAGAGAGCAC	:: :::::::.::.:: ...	AUGAUCUCUAUUUUUUGAUGG	Cleavage	1
bna-miR156g	BnaC2.ARR18b	BnaC02g10950D	5	-1	1	21	1238	1258	UUGACAGAAGAUAGAGAGCAC	:: :::::::.::.:: ...	AUGAUCUCUAUUUUUUGAUGG	Cleavage	1
bna-miR164a	BnaC3.ARR1	BnaC03g39750D	5	-1	1	21	841	861	UGGAGAAGCAGGGCACGUGCA	:.:: ::..:: ::::::	GACGCGAGCUUUGGUUCUCCU	Cleavage	1
bna-miR164a	BnaC6.HHO2	BnaC06g30320D	5	-1	1	21	1057	1077	UGGAGAAGCAGGGCACGUGCA	::: ..::::::::::	ACCACAACUUCUGCUUCUCCU	Cleavage	1
bna-miR164a	BnaA7.HHO2	BnaA07g27330D	5	-1	1	21	1051	1071	UGGAGAAGCAGGGCACGUGCA	::: ..::::::::::	ACCACAACUUCUGCUUCUCCU	Cleavage	1
bna-miR164b	BnaC3.ARR1	BnaC03g39750D	5	-1	1	21	841	861	UGGAGAAGCAGGGCACGUGCG	:.:: ::..:: ::::::	GACGCGAGCUUUGGUUCUCCU	Cleavage	1
bna-miR164b	BnaC6.HHO2	BnaC06g30320D	5	-1	1	21	1057	1077	UGGAGAAGCAGGGCACGUGCG	::: ..::::::::::	ACCACAACUUCUGCUUCUCCU	Cleavage	1
bna-miR164b	BnaA7.HHO2	BnaA07g27330D	5	-1	1	21	1051	1071	UGGAGAAGCAGGGCACGUGCG	::: ..::::::::::	ACCACAACUUCUGCUUCUCCU	Cleavage	1
bna-miR164c	BnaC3.ARR1	BnaC03g39750D	5	-1	1	21	841	861	UGGAGAAGCAGGGCACGUGCG	:.:: ::..:: ::::::	GACGCGAGCUUUGGUUCUCCU	Cleavage	1
bna-miR164c	BnaC6.HHO2	BnaC06g30320D	5	-1	1	21	1057	1077	UGGAGAAGCAGGGCACGUGCG	::: ..::::::::::	ACCACAACUUCUGCUUCUCCU	Cleavage	1
bna-miR164c	BnaA7.HHO2	BnaA07g27330D	5	-1	1	21	1051	1071	UGGAGAAGCAGGGCACGUGCG	::: ..::::::::::	ACCACAACUUCUGCUUCUCCU	Cleavage	1
bna-miR164d	BnaC3.ARR1	BnaC03g39750D	5	-1	1	21		861	UGGAGAAGCAGGGCACGUGCG	:.:: ::..:: ::::::	GACGCGAGCUUUGGUUCUCCU	Cleavage	1
bna-miR164d	BnaC6.HHO2	BnaC06g30320D	5	-1	1	21	1057	1077	UGGAGAAGCAGGGCACGUGCG	::: ..::::::::::	ACCACAACUUCUGCUUCUCCU	Cleavage	1
bna-miR164d	BnaA7.HHO2	BnaA07g27330D	5	-1	1	21	1051	1071	UGGAGAAGCAGGGCACGUGCG	::: ..::::::::::	ACCACAACUUCUGCUUCUCCU	Cleavage	1
bna-miR168a	BnaC6.HHO2	BnaC06g30320D	5	-1	1	21	494	514	UCGCUUGGUGCAGGUCGGGAA	:.::.:::::.: .:::.	AGACUGAUCUGCAUCCGGCGG	Cleavage	1
bna-miR168a	BnaA7.HHO2	BnaA07g27330D	5	-1	1	21	497	517	UCGCUUGGUGCAGGUCGGGAA	:.::.:::::.: .:::.	AGACUGAUCUGCAUCCGGCGG	Cleavage	1
bna-miR168a	BnaAnn.HHO4b	BnaAnng39110D	5	-1	1	21	497	516	UCGCUUGGUGCAGGUCGGGAA	::.::..::::::. ::::	CGCCUGAUUUGCACCG-GCGA	Cleavage	1
bna-miR168a	BnaAnn.HHO4a	BnaAnng34750D	5	-1	1	21	341	360	UCGCUUGGUGCAGGUCGGGAA	::.::..::::::. ::::	CGCCUGAUUUGCACCG-GCGA	Cleavage	1
bna-miR171f	BnaA3.ARR1	BnaA03g34320D	5	-1	1	21	1102	1122	UGAUUGAGCCGCGCCAAUAUC	: :::: .::::.::.: ::	CAGAUUGCUGCGGUUCGAGCA	Cleavage	1
bna-miR171g	BnaA3.ARR1	BnaA03g34320D	5	-1	1	22	1101	1122	UGAUUGAGCCGCGCCAAUAUCU	: :::: .::::.::.: ::	GCAGAUUGCUGCGGUUCGAGCA	Cleavage	1
bna-miR172a	BnaC2.ARR21	BnaC02g01700D	5	-1	1	21	1881	1901	AGAAUCUUGAUGAUGCUGCAU	::: .::.: :.::::::	CGGCAAUAUUAACGAGAUUCC	Translation	1
bna-miR172a	BnaC2.ARR18a	BnaC02g10960D	5	-1	1	21	997	1017	AGAAUCUUGAUGAUGCUGCAU	: .:::::::::. .:::	CCGGGGCAUCAUCAGAGUUCA	Cleavage	1
bna-miR172a	BnaAnn.ARR21	BnaAnng25110D	5	-1	1	21	1398	1418	AGAAUCUUGAUGAUGCUGCAU	::: .::.: :.::::::	CGGCAAUAUUAACGAGAUUCC	Translation	1
bna-miR172a	BnaC2.ARR18b	BnaC02g10950D	5	-1	1	21	937	957	AGAAUCUUGAUGAUGCUGCAU	: .:::::::::. .:::	CCGGGGCAUCAUCAGAGUUCA	Cleavage	1
bna-miR172b	BnaC2.ARR18a	BnaC02g10960D	5	-1	1	21	997	1017	GGAAUCUUGAUGAUGCUGCAU	: .:::::::::. .:::	CCGGGGCAUCAUCAGAGUUCA	Cleavage	1
bna-miR172b	BnaC2.ARR18b	BnaC02g10950D	5	-1	1	21	937	957	GGAAUCUUGAUGAUGCUGCAU	: .:::::::::. .:::	CCGGGGCAUCAUCAGAGUUCA	Cleavage	1
bna-miR172b	BnaA7.ARR11	BnaA07g24890D	5	-1	1	21	1301	1320	GGAAUCUUGAUGAUGCUGCAU	: ::: ::::::. ::.:::.	AAGCA-CAUCAUUCAGGUUCU	Cleavage	1
bna-miR172c	BnaC2.ARR18a	BnaC02g10960D	5	-1	1	21	997	1017	GGAAUCUUGAUGAUGCUGCAU	: .:::::::::. .:::	CCGGGGCAUCAUCAGAGUUCA	Cleavage	1
bna-miR172c	BnaC2.ARR18b	BnaC02g10950D	5	-1	1	21	937	957	GGAAUCUUGAUGAUGCUGCAU	: .:::::::::. .:::	CCGGGGCAUCAUCAGAGUUCA	Cleavage	1
bna-miR172c	BnaA7.ARR11	BnaA07g24890D	5	-1	1	21	1301	1320	GGAAUCUUGAUGAUGCUGCAU	: ::: ::::::. ::.:::.	AAGCA-CAUCAUUCAGGUUCU	Cleavage	1
bna-miR172d	BnaC2.ARR21	BnaC02g01700D	5	-1	1	21	1881	1901	AGAAUCUUGAUGAUGCUGCAG	: ::: .::.: :.::::::	CGGCAAUAUUAACGAGAUUCC	Translation	1
bna-miR172d	BnaC2.ARR18a	BnaC02g10960D	5	-1	1	21	997	1017	AGAAUCUUGAUGAUGCUGCAG	: : .:::::::::. .:::	CCGGGGCAUCAUCAGAGUUCA	Cleavage	1
bna-miR172d	BnaAnn.ARR21	BnaAnng25110D	5	-1	1	21	1398	1418	AGAAUCUUGAUGAUGCUGCAG	: ::: .::.: :.::::::	CGGCAAUAUUAACGAGAUUCC	Translation	1
bna-miR172d	BnaC2.ARR18b	BnaC02g10950D	5	-1	1	21	937	957	AGAAUCUUGAUGAUGCUGCAG	: : .:::::::::. .:::	CCGGGGCAUCAUCAGAGUUCA	Cleavage	1
bna-miR2111c	BnaC7.HHO5	BnaC07g46380D	5	-1	1	21	2604	2624	UAAUCUGCAUCCUGGGGUUUA	.::.:. : ::: :::::::	AGAAUCUGAAGAUUCAGAUUA	Cleavage	1
bna-miR2111c	BnaA3.PHL5	BnaA03g55680D	5	-1	1	21	815	835	UAAUCUGCAUCCUGGGGUUUA	.:: :..: .:::::::::	CGAAAACUGGAGUGCAGAUUA	Translation	1
bna-miR390a	BnaA3.PHL2	BnaA03g37160D	5	-1	1	21	559	579	AAGCUCAGGAGGGAUAGCGCC	: .::::: ..: :::.::::	GCUGCUAUGUUUACUGGGCUU	Cleavage	1
bna-miR390a	BnaC3.PHL2	BnaC03g43430D	5	-1	1	21	559	579	AAGCUCAGGAGGGAUAGCGCC	: .::::: ..: :::.::::	GCUGCUAUGUUUACUGGGCUU	Cleavage	1
bna-miR390b	BnaA3.PHL2	BnaA03g37160D	5	-1	1	21	559	579	AAGCUCAGGAGGGAUAGCGCC	: .::::: ..: :::.::::	GCUGCUAUGUUUACUGGGCUU	Cleavage	1
bna-miR390b	BnaC3.PHL2	BnaC03g43430D	5	-1	1	21	559	579	AAGCUCAGGAGGGAUAGCGCC	: .::::: ..: :::.::::	GCUGCUAUGUUUACUGGGCUU	Cleavage	1
bna-miR390c	BnaA3.PHL2	BnaA03g37160D	5	-1	1	21	559	579	AAGCUCAGGAGGGAUAGCGCC	: .::::: ..: :::.::::	GCUGCUAUGUUUACUGGGCUU	Cleavage	1
bna-miR390c	BnaC3.PHL2	BnaC03g43430D	5	-1	1	21	559	579	AAGCUCAGGAGGGAUAGCGCC	: .::::: ..: :::.::::	GCUGCUAUGUUUACUGGGCUU	Cleavage	1
bna-miR393	BnaC2.ARR21	BnaC02g01700D	5	-1	1	21	1887	1907	UCCAAAGGGAUCGCAUUGAUC	::.:: : :::.::::: ::	UAUUAACGAGAUUCCUUUUGA	Cleavage	1
bna-miR396a	BnaC9.PHL5	BnaC09g48760D	5	-1	1	21	749	769	UUCCACAGCUUUCUUGAACUU	:: :::.:::.:: :::::.	AAUCUCAGGAAGGCAGUGGAG	Cleavage	1
bna-miR396a	BnaC7.ARR2	BnaC07g33430D	5	-1	1	21	443	463	UUCCACAGCUUUCUUGAACUU	::: ::::.: : :::::.	GUGUUGAAGAGACCGGUGGAG	Cleavage	1
bna-miR396a	BnaA3.ARR2	BnaA03g42350D	5	-1	1	21	443	463	UUCCACAGCUUUCUUGAACUU	::: ::::.: : :::::.	GUGUUGAAGAGACCGGUGGAG	Cleavage	1
bna-miR396a	BnaC6.PHL14a	BnaC06g19840D	5	-1	1	21	190	210	UUCCACAGCUUUCUUGAACUU	: : ::: ::.::.: :::.:	ACGAUCAUGAGAGUUAUGGGA	Cleavage	1
bna-miR397a	BnaC1.PHR1	BnaC01g09850D	5	-1	1	22	383	404	UCAUUGAGUGCAGCGUUGAUGU	.:::...::: ::..:..::::	GCAUUGGCGCGGCGUUUGAUGA	Cleavage	1
bna-miR397a	BnaA1.PHR1	BnaA01g08300D	5	-1	1	22	431	452	UCAUUGAGUGCAGCGUUGAUGU	.:::...::: ::..:..::::	GCAUUGGCGCGGCGUUUGAUGA	Cleavage	1
bna-miR397a	BnaC7.PHR1	BnaC07g41450D	5	-1	1	22	464	485	UCAUUGAGUGCAGCGUUGAUGU	.:::.... ::::..:..::::	GCAUUGGUUCUGCGUUUGAUGA	Cleavage	1
bna-miR397b	BnaC1.PHR1	BnaC01g09850D	5	-1	1	22	383	404	UCAUUGAGUGCAGCGUUGAUGU	.:::...::: ::..:..::::	GCAUUGGCGCGGCGUUUGAUGA	Cleavage	1
bna-miR397b	BnaA1.PHR1	BnaA01g08300D	5	-1	1	22	431	452	UCAUUGAGUGCAGCGUUGAUGU	.:::...::: ::..:..::::	GCAUUGGCGCGGCGUUUGAUGA	Cleavage	1
bna-miR397b	BnaC7.PHR1	BnaC07g41450D	5	-1	1	22	464	485	UCAUUGAGUGCAGCGUUGAUGU	.:::.... ::::..:..::::	GCAUUGGUUCUGCGUUUGAUGA	Cleavage	1
bna-miR399c	BnaA7.GLK1	BnaA07g00410D	5	-1	1	21	355	375	UGCCAAAGGAGAUUUGUCCGG	::.:. ::::::::::.	CAUAACGAGACUCCUUUGGCG	Cleavage	1
bna-miR6028	BnaC8.PHL3	BnaC08g08750D	5	-1	1	21	219	239	UGGAGAGUAAGGACAUUCAGA	:::: : .:: ::::::.:	GGUGAAGGGUCUCACUCUCUA	Cleavage	1
bna-miR6029	BnaA6.HRS1	BnaA06g07440D	5	-1	1	21	311	331	UGGGGUUGUGAUUUCAGGCUU	::::::::.:::::.	AGCAGGGAAAUCACGACCCCG	Cleavage	1
bna-miR6029	BnaC5.HRS1	BnaC05g08910D	5	-1	1	21	290	310	UGGGGUUGUGAUUUCAGGCUU	::::::::.:::::.	AACAGGGAAAUCACGACCCCG	Cleavage	1
bna-miR6029	BnaA6.PHL6	BnaA06g00030D	5	-1	1	21	643	663	UGGGGUUGUGAUUUCAGGCUU	:::::.: .::::::::	GGACCUGAGAAGGCAACCCCA	Translation	1
bna-miR6029	BnaCnn.PHL6	BnaCnng55690D	5	-1	1	21	649	669	UGGGGUUGUGAUUUCAGGCUU	:::::.: .::::::::	GGCCCUGAGAAGGCAACCCCA	Translation	1
bna-miR6031	BnaA5.MYBC1	BnaA05g01930D	5	-1	1	24	516	539	AAGAGGUUCGGAGCGGUUUGAAGC	:.::::::::::: : :.:	CACCCGAACCGCUCCGACCAUUUC	Cleavage	1
bna-miR6034	BnaA3.ARR10	BnaA03g51830D	5	-1	1	21	980	1000	UCUGAUGUAUAUAGCUUUGGG	.:.:.:::.::: ::::.	AUGGAGGUUAUGUACUUCAGG	Cleavage	1
bna-miR6035	BnaA3.ARR2	BnaA03g42350D	5	-1	1	21	1447	1467	UGGAGUAGAAAAUGCAGUCGU	: .:::: ::::: :::.::	UCAGCUGCUUUUUCAACUUCA	Cleavage	1
bna-miR860	BnaC7.ARR2	BnaC07g33430D	5	-1	1	21	609	629	UCAAUACAUUGGACUACAUAU	: .:::.::....: :.::::	ACGUGUGGUUUGGUCUGUUGA	Cleavage	1
bna-miR860	BnaA3.ARR2	BnaA03g42350D	5	-1	1	21	612	632	UCAAUACAUUGGACUACAUAU	: .:::.::....: :.::::	ACGUGUGGUUUGGUCUGUUGA	Cleavage	1
bna-miR860	BnaC1.ARR2	BnaC01g22100D	5	-1	1	21	210	230	UCAAUACAUUGGACUACAUAU	: .:::.::....: :.::::	ACGUGUGGUUUGGUCUGUUGA	Cleavage	1
bna-miR860	BnaA1.ARR2	BnaA01g17750D	5	-1	1	21	210	230	UCAAUACAUUGGACUACAUAU	: .:::.::....: :.::::	ACGUGUGGUUUGGUCUGUUGA	Cleavage	1
bna-miR860	BnaA3.ARR1	BnaA03g34320D	5	-1	1	21	597	617	UCAAUACAUUGGACUACAUAU	.::: :::...: :.::::	GCGUGUUGUCUGGUCUGUUGA	Cleavage	1
bna-miR860	BnaC5.ARR1	BnaC05g36490D	5	-1	1	21	687	707	UCAAUACAUUGGACUACAUAU	.::: :::...: :.::::	GCGUGUUGUCUGGUCUGUUGA	Cleavage	1
bna-miR860	BnaA5.ARR1	BnaA05g23050D	5	-1	1	21	687	707	UCAAUACAUUGGACUACAUAU	.::: :::...: :.::::	GCGUGUUGUCUGGUCUGUUGA	Cleavage	1
bna-miR860	BnaC3.ARR1	BnaC03g39750D	5	-1	1	21	615	635	UCAAUACAUUGGACUACAUAU	.::: :::...: :.::::	GCGUGUUGUCUGGUCUGUUGA	Cleavage	1

[truncated: 2 more sheets: Table S11, Table S12]
